# Supplementary material for: A Computational Approach to Analyze the Mechanism of Action of the Kinase Inhibitor Bafetinib
Source: PLoS Comput Biol. 2010 Nov 18;6(11):e1001001. doi: 10.1371/journal.pcbi.1001001 (PMC2987840; doi:10.1371/journal.pcbi.1001001)
Supplement: Table S4 — Classical gene ontology (GO) enrichment analysis on all direct interactors of the drug profile (p-value<0.01). (0.40 MB XLS) [file pcbi.1001001.s007.xls]

## Sheet: adjNodes-go
Category	Term	Count	%	PValue	Genes	List Total	Pop Hits	Pop Total	Fold Enrichment	Bonferroni	Benjamini	FDR
GOTERM_BP_ALL	GO:0007242~intracellular signaling cascade	188	22.9548	1.85585e-40	P35348,O75815,O60500,P08567,Q8N5H7,P36404,P36405,Q14289,P36406,Q9NYL2,P41240,P62753,P28562,Q15797,P49810,C9JRK9,Q7L0Q8,Q9Y6Q9,O43318,Q16828,P11274,Q99683,O15530,P16885,O43294,Q7L591,O60496,Q96SB4,P49137,P20936,Q5JYX0,P08575,Q9BUB5,Q9HBH9,Q9Y6R4,Q13464,Q14344,Q13009,Q92730,P14317,P61586,O43281,P45985,P14416,Q16539,Q9BY84,P45983,P35368,P60953,P11388,P52564,P17252,P52565,O00273,O60271,Q9NWQ8,Q02750,…	763	1256	14116	2.76921	6.579e-37	6.579e-37	3.4039e-37
GOTERM_BP_ALL	GO:0007243~protein kinase cascade	95	11.5995	1.59467e-38	P35348,O60500,P08567,P36897,P42224,P12931,Q8N5H7,Q14289,Q9NYL2,Q15797,Q06187,Q9Y6W6,C9JRK9,Q9NRW4,P52333,O43318,P27986,Q16828,Q99683,P62993,P08913,Q00535,P17612,P18089,P29353,O15264,Q8TDY2,P49137,Q96SB4,P18825,P08575,Q9BUB5,Q9HBH9,Q9Y6R4,Q05923,P17948,Q14344,P45985,O00255,P14416,Q16539,Q9BY84,Q9UBS0,O14543,O75925,P45983,P35368,P23443,P49768,P00441,P52564,P17252,O60271,Q02750,Q92844,P04899,P42680,…	763	370	14116	4.75017	5.65312e-35	2.82656e-35	2.92486e-35
GOTERM_BP_ALL	GO:0043687~post-translational protein modification	174	21.2454	3.36751e-36	Q01082,P09936,Q9ULV5,Q14289,Q99558,P36406,Q9NYL2,P41240,P11137,P28562,P02461,O43318,Q16829,Q16828,P11274,Q99683,O15530,Q00987,Q9UQM7,P62068,Q96J02,P10415,Q96SB4,P49137,P08575,Q9BUB5,Q9HBH9,O00213,Q9Y6R4,Q13464,Q8IZP0,Q16288,Q99873,Q9Y2K6,Q93009,Q99728,O00418,P45985,Q16539,Q9BY84,P45983,P06239,P22681,P52564,Q92905,P17252,O60271,Q14164,Q92793,Q02750,Q15303,P09874,Q16644,O60674,P43403,Q06124,P43405,…	763	1182	14116	2.72345	1.19378e-32	3.97927e-33	6.17648e-33
GOTERM_BP_ALL	GO:0048518~positive regulation of biological process	236	28.8156	3.19249e-33	P17275,P07437,O60502,Q9NYL2,P13591,P29692,P62753,Q15853,Q99683,Q00987,P16885,O43294,P55211,Q96J02,P20936,Q5JYX0,Q92934,O00213,P28074,P46087,P14317,P61586,Q04206,P14416,Q9NYJ8,P46527,P62633,P06239,P01730,P52564,P22681,P17252,P52565,Q05586,Q92793,P04040,Q15303,O43464,P43403,P43405,P21802,P06241,P20309,P62244,P07948,Q8WUY3,P10636,Q9Y572,Q13233,P43146,Q13972,P41235,P24941,P62988,P01019,Q04917,P00533,…	763	2033	14116	2.14764	1.13174e-29	2.82934e-30	5.85548e-30
GOTERM_BP_ALL	GO:0006796~phosphate metabolic process	147	17.9487	1.92182e-31	Q01082,Q99558,Q14289,Q9NYL2,P41240,P11137,P28562,O43318,Q16829,P11274,Q16828,Q99683,O15530,Q9UQM7,P10415,Q96SB4,P49137,P08575,Q9BUB5,Q9HBH9,Q9Y6R4,Q13464,Q8IZP0,Q16288,P00558,O00418,P45985,Q16539,Q9BY84,P45983,P06239,P52564,P11387,P17252,O60271,Q14164,Q02750,Q15303,Q16644,O60674,P43403,Q06124,P43405,P21802,P28482,P06241,P07947,Q13115,P46734,P07949,P07948,O75676,Q9Y572,Q13233,P22607,Q92918,P27361,…	763	973	14116	2.79506	6.81287e-28	1.36257e-28	3.5249e-28
GOTERM_BP_ALL	GO:0006793~phosphorus metabolic process	147	17.9487	1.92182e-31	Q01082,Q99558,Q14289,Q9NYL2,P41240,P11137,P28562,O43318,Q16829,P11274,Q16828,Q99683,O15530,Q9UQM7,P10415,Q96SB4,P49137,P08575,Q9BUB5,Q9HBH9,Q9Y6R4,Q13464,Q8IZP0,Q16288,P00558,O00418,P45985,Q16539,Q9BY84,P45983,P06239,P52564,P11387,P17252,O60271,Q14164,Q02750,Q15303,Q16644,O60674,P43403,Q06124,P43405,P21802,P28482,P06241,P07947,Q13115,P46734,P07949,P07948,O75676,Q9Y572,Q13233,P22607,Q92918,P27361,…	763	973	14116	2.79506	6.81287e-28	1.36257e-28	3.5249e-28
GOTERM_BP_ALL	GO:0048522~positive regulation of cellular process	218	26.6178	2.34479e-31	P17275,P07437,O60502,Q9NYL2,P13591,P29692,P62753,Q15853,Q99683,Q00987,O43294,P55211,Q5JYX0,Q92934,O00213,P28074,P46087,P14317,P61586,Q04206,P14416,Q9NYJ8,P46527,P62633,P06239,P01730,P52564,P22681,P17252,P52565,Q05586,Q92793,P04040,Q15303,O43464,P43403,P43405,P21802,P62244,P07948,Q8WUY3,P10636,Q9Y572,Q13233,P43146,Q13972,P41235,P24941,P62988,P01019,Q04917,P00533,P40763,P31749,P01112,P36897,P37840,…	763	1847	14116	2.18362	8.31226e-28	1.38538e-28	4.30067e-28
GOTERM_BP_ALL	GO:0006468~protein amino acid phosphorylation	118	14.4078	2.65463e-31	Q01082,Q99558,Q14289,Q9NYL2,P41240,P11137,O43318,P11274,Q99683,O15530,Q9UQM7,P10415,Q96SB4,P49137,P08575,Q9BUB5,Q9HBH9,Q9Y6R4,Q13464,Q8IZP0,Q16288,O00418,P45985,Q16539,P45983,P06239,P52564,P17252,O60271,Q14164,Q02750,Q15303,Q16644,O60674,P43403,Q06124,P43405,P28482,P21802,P06241,P07947,P46734,P07949,P07948,O75676,Q9Y572,Q13233,P22607,Q92918,P27361,P05067,P24941,Q05397,P11802,Q14765,Q16512,O75582,…	763	667	14116	3.27298	9.41066e-28	1.34438e-28	4.86896e-28
GOTERM_BP_ALL	GO:0043067~regulation of programmed cell death	127	15.5067	2.03678e-28	P07437,Q9NYL2,P28562,P62753,P49810,P84022,O43318,Q99683,P02458,P16885,P61247,P38936,O43707,P55211,P10415,Q15011,P20936,P08575,Q92934,Q14790,P49588,O00213,Q13464,Q9NRA0,Q9HA38,P47712,Q99728,Q13009,P14784,P09211,P61586,O43324,Q04206,P46527,P45983,Q99836,P06239,P11388,P52564,P17252,P52565,O00273,Q05586,Q02535,P04040,P12814,O43464,P02511,O60674,P28482,P63104,Q8WUY3,Q9Y572,Q13233,P43146,Q13972,P07196,…	763	812	14116	2.89358	7.2204e-25	9.0255e-26	3.73575e-25
GOTERM_BP_ALL	GO:0010941~regulation of cell death	127	15.5067	2.91223e-28	P07437,Q9NYL2,P28562,P62753,P49810,P84022,O43318,Q99683,P02458,P16885,P61247,P38936,O43707,P55211,P10415,Q15011,P20936,P08575,Q92934,Q14790,P49588,O00213,Q13464,Q9NRA0,Q9HA38,P47712,Q99728,Q13009,P14784,P09211,P61586,O43324,Q04206,P46527,P45983,Q99836,P06239,P11388,P52564,P17252,P52565,O00273,Q05586,Q02535,P04040,P12814,O43464,P02511,O60674,P28482,P63104,Q8WUY3,Q9Y572,Q13233,P43146,Q13972,P07196,…	763	815	14116	2.88292	1.03239e-24	1.1471e-25	5.34144e-25
GOTERM_BP_ALL	GO:0016310~phosphorylation	125	15.2625	6.517e-28	Q01082,Q99558,Q14289,Q9NYL2,P41240,P11137,O43318,P11274,Q99683,O15530,Q9UQM7,P10415,Q96SB4,P49137,P08575,Q9BUB5,Q9HBH9,Q9Y6R4,Q13464,Q8IZP0,Q16288,P00558,O00418,P45985,Q16539,P45983,P06239,P52564,P11387,P17252,O60271,Q14164,Q02750,Q15303,Q16644,O60674,P43403,Q06124,P43405,P21802,P28482,P06241,P07947,P46734,P07949,P07948,O75676,Q9Y572,Q13233,P22607,Q92918,P27361,P24941,P05067,Q05397,P11802,Q14765,…	763	800	14116	2.89073	2.31028e-24	2.31028e-25	1.19531e-24
GOTERM_BP_ALL	GO:0006464~protein modification process	180	21.978	7.70112e-28	Q01082,P09936,Q9ULV5,Q14289,Q99558,P36406,Q9NYL2,P41240,P11137,P28562,P02461,O43318,Q16829,Q16828,P11274,Q99683,O15530,Q00987,Q9UQM7,P62068,Q96J02,P10415,Q96SB4,P49137,P08575,Q9BUB5,Q9HBH9,O00213,Q9Y6R4,Q13464,Q8IZP0,Q16288,Q99873,Q9Y2K6,Q93009,Q99728,O00418,P45985,Q16539,Q9BY84,Q96MW5,P45983,P06239,P01730,P22681,P52564,Q92905,P17252,O60271,Q14164,Q92793,Q02750,Q15303,P09874,Q16644,O60674,P43403,…	763	1453	14116	2.29189	2.73005e-24	2.48186e-25	1.41249e-24
GOTERM_BP_ALL	GO:0042981~regulation of apoptosis	125	15.2625	1.04792e-27	P07437,Q9NYL2,P28562,P62753,P49810,P84022,O43318,Q99683,P02458,P61247,P38936,O43707,P55211,P10415,Q15011,P20936,P08575,Q92934,P49588,Q14790,O00213,Q13464,Q9NRA0,Q9HA38,P47712,Q99728,Q13009,P14784,P09211,P61586,O43324,Q04206,P46527,P45983,Q99836,P06239,P11388,P52564,P17252,P52565,O00273,Q05586,Q02535,P04040,P12814,O43464,P02511,O60674,P28482,P63104,Q8WUY3,Q9Y572,Q13233,P43146,Q13972,P07196,P05067,…	763	804	14116	2.87635	3.71487e-24	3.09572e-25	1.92203e-24
GOTERM_BP_ALL	GO:0009987~cellular process	686	83.7607	1.19508e-27	P07437,P04350,Q8N5H7,Q504Q3,P27815,Q99558,O75494,P27635,Q8N184,Q7L0Q8,Q9UBY0,Q13671,P07737,Q16829,Q16828,O75554,Q86TQ8,P17661,Q00839,Q96SB4,Q96SB3,Q92934,Q9BUB5,Q9H1K0,Q13464,Q9NSE4,Q92522,Q9UGJ1,P28074,Q02078,Q01201,Q01543,P14317,P61586,O75563,P14416,O95886,Q00403,P17677,P01730,P52564,P22681,P52565,Q92905,Q05586,P16157,P46926,Q9UBW7,Q05193,Q13444,P24522,Q9NWA0,O95644,Q07352,P21802,Q6P2Q9,Q9H5I1,…	763	10541	14116	1.20401	4.23656e-24	3.25889e-25	2.19194e-24
GOTERM_BP_ALL	GO:0016043~cellular component organization	255	31.1355	3.45773e-27	P04350,P07437,P78310,O75494,P11137,P43034,O60711,Q7L0Q8,P78545,O43491,P07737,Q13671,P11142,Q00987,P61764,P16389,Q9BQE3,Q15075,P17661,P55210,Q96SB3,Q5JYX0,O00213,Q13464,Q92522,Q9UGJ1,P61586,O75563,P14416,P05997,Q00403,P17677,P17252,P16157,Q92793,P04040,Q15303,P09874,O43464,Q05193,P24522,O95644,P43405,Q9H5I1,P07949,P63104,P10636,Q9ULJ8,Q13233,P35612,P35611,P43146,Q00597,Q9BUQ8,Q13972,P43005,Q9NP72,…	763	2498	14116	1.88858	1.22577e-23	8.75548e-25	6.34197e-24
GOTERM_BP_ALL	GO:0044267~cellular protein metabolic process	243	29.6703	2.31595e-26	Q504Q3,Q99558,Q9NYL2,P29692,P41240,P11137,P27635,P62753,Q8NFF5,P11142,Q16829,Q16828,Q99683,Q00987,Q9UQM7,O43294,P62068,Q96J02,P68104,Q96SB4,P49588,Q9BUB5,O00213,Q13464,Q9NSE4,P41252,P41250,Q99873,Q9Y2K6,P28074,O00418,Q04206,Q00403,P06239,P01730,P52564,P22681,Q92905,P17252,Q92793,Q15303,P09874,P43403,O60739,Q9Y676,P43405,P21802,P06241,Q9H5I1,P20309,P07947,P62244,P07949,P07948,O75676,Q9Y572,Q13233,…	763	2355	14116	1.90898	8.21004e-23	5.47336e-24	4.24778e-23
GOTERM_BP_ALL	GO:0050789~regulation of biological process	523	63.8584	7.48479e-26	P07437,Q8N5H7,P27815,O75494,Q8N184,Q7L0Q8,Q13671,P07737,Q16828,P17661,Q00839,Q96SB4,Q96SB3,Q92934,Q9BUB5,Q13464,P31994,P28074,Q02078,Q01201,Q01543,P14317,P61586,O75563,P14416,Q00403,P17677,P22681,P52564,P01730,P52565,Q92905,Q05586,Q8TAP6,P16157,Q9UBW7,P24522,O95644,Q9NWA0,Q07352,P21802,Q9H5I1,P20309,P07949,O75676,P63104,P07948,Q9ULH1,Q13233,Q92918,Q9NP72,P27361,O15492,Q13432,P01019,Q05397,O75582,…	763	7106	14116	1.36164	2.65336e-22	1.65835e-23	1.37282e-22
GOTERM_BP_ALL	GO:0050794~regulation of cellular process	508	62.0269	7.98327e-26	P07437,Q8N5H7,P27815,O75494,Q8N184,Q7L0Q8,P07737,Q13671,Q16828,Q00839,Q96SB4,Q96SB3,Q92934,Q9BUB5,Q13464,P31994,P28074,Q02078,Q01201,Q01543,P14317,P61586,O75563,P14416,Q00403,P17677,P22681,P52564,P01730,P52565,Q92905,Q05586,Q8TAP6,P16157,Q9UBW7,P24522,O95644,Q9NWA0,Q07352,P21802,Q9H5I1,P20309,P07949,O75676,P63104,P07948,Q13233,Q9ULH1,Q92918,Q9NP72,P27361,O15492,Q13432,P01019,Q05397,O75582,P40763,…	763	6819	14116	1.37826	2.83007e-22	1.66475e-23	1.46424e-22
GOTERM_BP_ALL	GO:0043412~biopolymer modification	180	21.978	2.79529e-25	Q01082,P09936,Q9ULV5,Q14289,Q99558,P36406,Q9NYL2,P41240,P11137,P28562,P02461,O43318,Q16829,Q16828,P11274,Q99683,O15530,Q00987,Q9UQM7,P62068,Q96J02,P10415,Q96SB4,P49137,P08575,Q9BUB5,Q9HBH9,O00213,Q9Y6R4,Q13464,Q8IZP0,Q16288,Q99873,Q9Y2K6,Q93009,Q99728,O00418,P45985,Q16539,Q9BY84,Q96MW5,P45983,P06239,P01730,P22681,P52564,Q92905,P17252,O60271,Q14164,Q92793,Q02750,Q15303,P09874,Q16644,O60674,P43403,…	763	1526	14116	2.18225	9.90931e-22	5.50517e-23	5.12696e-22
GOTERM_BP_ALL	GO:0019220~regulation of phosphate metabolic process	90	10.989	2.86985e-25	P08567,P36897,Q14289,Q9NYL2,P31947,P84022,P49810,Q9NRW4,O43318,Q16828,Q99683,O15530,P30305,P08913,P30304,Q00535,P38936,P17612,P30307,P18089,P29353,Q8TDY2,P10415,Q96SB3,P18825,P62140,Q5JYX0,P08575,Q9Y6R4,Q9NRA0,Q05923,P17948,P05107,Q99728,P06748,Q92574,P05412,P14317,Q13418,O00255,Q9BY84,P46527,O14543,O43639,P60953,P17677,Q15835,P00441,P52564,P49768,P01730,P17252,O60271,Q02750,Q8N726,Q01362,P61981,…	763	485	14116	3.43311	1.01736e-21	5.35453e-23	5.26371e-22
GOTERM_BP_ALL	GO:0051174~regulation of phosphorus metabolic process	90	10.989	2.86985e-25	P08567,P36897,Q14289,Q9NYL2,P31947,P84022,P49810,Q9NRW4,O43318,Q16828,Q99683,O15530,P30305,P08913,P30304,Q00535,P38936,P17612,P30307,P18089,P29353,Q8TDY2,P10415,Q96SB3,P18825,P62140,Q5JYX0,P08575,Q9Y6R4,Q9NRA0,Q05923,P17948,P05107,Q99728,P06748,Q92574,P05412,P14317,Q13418,O00255,Q9BY84,P46527,O14543,O43639,P60953,P17677,Q15835,P00441,P52564,P49768,P01730,P17252,O60271,Q02750,Q8N726,Q01362,P61981,…	763	485	14116	3.43311	1.01736e-21	5.35453e-23	5.26371e-22
GOTERM_BP_ALL	GO:0044260~cellular macromolecule metabolic process	418	51.0379	4.45193e-25	Q99558,Q504Q3,O75494,P27635,Q8N184,Q16829,Q16828,O75554,Q00839,Q96SB4,Q96SB3,Q9BUB5,Q13464,Q9NSE4,P28074,Q02078,Q01201,Q01543,Q00403,P22681,P52564,P01730,Q92905,Q9UBW7,P24522,O95644,Q9NWA0,Q07352,P21802,Q9H5I1,Q6P2Q9,P07947,P20309,P07949,P07948,O75676,Q13233,P51991,Q92918,P27361,P07814,P13051,Q05397,Q08170,O75771,O75582,P40763,Q01130,Q06187,Q06730,O15360,Q13428,P50549,O15264,P18089,Q9H0M0,P21333,…	763	5214	14116	1.48317	1.57821e-21	7.89105e-23	8.16547e-22
GOTERM_BP_ALL	GO:0065007~biological regulation	539	65.812	1.06353e-24	P07437,Q8N5H7,P27815,O75494,Q8N184,Q7L0Q8,Q9UBY0,Q13671,P07737,Q16828,P17661,Q00839,Q96SB4,Q96SB3,Q92934,Q9BUB5,Q13464,P31994,P28074,Q02078,Q01201,Q01543,P14317,P61586,O75563,P14416,Q00403,P17677,P22681,P52564,P01730,P52565,Q92905,Q05586,Q8TAP6,P16157,Q9UBW7,P24522,O95644,Q9NWA0,Q07352,P21802,Q9H5I1,P20309,P07949,O75676,P63104,P07948,Q9ULH1,Q13233,Q92918,Q9NP72,P27361,O15492,Q13432,P01019,Q05397,…	763	7484	14116	1.33242	3.7702e-21	1.79534e-22	1.95066e-21
GOTERM_BP_ALL	GO:0042325~regulation of phosphorylation	87	10.6227	1.30628e-24	P36897,Q14289,Q9NYL2,P31947,P49810,Q9NRW4,O43318,Q16828,Q99683,O15530,P30305,P08913,P30304,Q00535,P38936,P17612,P30307,P18089,P29353,Q8TDY2,P10415,Q96SB3,P18825,P62140,Q5JYX0,P08575,Q9Y6R4,Q9NRA0,Q05923,P17948,P05107,Q99728,P06748,Q92574,P05412,P14317,Q13418,O00255,Q9BY84,P46527,O14543,O43639,P60953,P17677,Q15835,P00441,P52564,P49768,P01730,P17252,O60271,Q02750,Q8N726,Q01362,P61981,P04899,O15105,…	763	466	14116	3.45399	4.63075e-21	2.10489e-22	2.3959e-21
GOTERM_BP_ALL	GO:0000165~MAPKKK cascade	53	6.47131	5.66214e-24	O60500,P36897,Q8N5H7,Q14289,Q9NYL2,Q15797,Q9Y6W6,C9JRK9,O43318,Q9NRW4,Q16828,P62993,Q99683,P08913,P29353,P18089,Q8TDY2,P49137,P18825,P08575,Q9Y6R4,Q05923,P17948,P45985,O00255,Q9BY84,P45983,P49768,P52564,P00441,P17252,Q02750,O60271,P04899,P46109,P02511,O60674,Q06124,P43405,P28482,Q8WU20,P46734,Q13115,P07949,Q13233,P22607,Q92918,Q15750,Q99750,Q16512,P00533,O14733,Q99759	763	184	14116	5.32899	2.00723e-20	8.72709e-22	1.03852e-20
GOTERM_BP_ALL	GO:0007165~signal transduction	269	32.8449	8.642e-24	O60500,Q8N5H7,P27815,Q9NYL2,Q99988,P41240,P62753,O60711,Q7L0Q8,Q13671,Q16828,Q99683,P16885,O43294,Q96SB4,P20936,Q5JYX0,Q92934,Q9BUB5,O00213,Q13464,P31994,Q14344,P14317,P61586,O43281,O75563,Q04206,P14416,P52564,P52565,P17252,P16157,Q92793,Q9NWQ8,Q15303,P43403,O95644,P43405,P06241,P20309,P07949,P07948,P62834,P63104,O75676,Q9Y572,Q13233,Q92918,Q13972,Q9NP72,P19174,P27361,Q13432,P06396,P01019,Q04917,…	763	2840	14116	1.75235	3.06359e-20	1.2765e-21	1.58506e-20
GOTERM_BP_ALL	GO:0065009~regulation of molecular function	132	16.1172	9.35108e-24	P08567,Q14289,Q9NYL2,P43034,P49810,P84022,Q9Y6Q9,O43318,Q16828,Q99683,O15530,P16885,Q9UQM7,P38936,O43707,P55211,P10415,Q15011,Q5JYX0,P08575,Q92934,Q9Y6R4,Q9NRA0,P28074,Q14344,Q04206,P14416,Q9BY84,P46527,O43639,Q99836,P06239,P60953,P17677,P52564,P01730,P17252,Q02535,O60271,Q02750,P04040,Q96BK5,P24522,O60674,Q06124,P43405,P46734,Q9Y478,P35612,Q9ULH1,Q13233,P35611,P10827,P41236,Q92918,Q13972,P41235,…	763	969	14116	2.52021	3.31496e-20	1.32598e-21	1.71512e-20
GOTERM_BP_ALL	GO:0044419~interspecies interaction between organisms	64	7.81441	1.12724e-22	P78310,P42224,P12931,P05783,P84022,P21796,O00308,P27986,P11142,Q99683,P62993,Q00987,P61978,P30307,Q96J02,Q9H0M0,Q8WUM4,P31994,P05106,Q93009,P06748,Q8TAF3,P16220,P04637,P14784,P54725,P61586,Q04206,Q00403,P06239,P30480,P01730,P11387,P21675,Q92793,O60238,P08670,P43405,P28482,P06241,P08631,O15304,Q9Y6K9,P07948,Q86X55,P19793,P02768,P05388,P05787,P12236,P20226,P19174,P27361,P17096,Q13177,P07203,P62937,…	763	283	14116	4.18389	3.99605e-19	1.53694e-20	2.06751e-19
GOTERM_BP_ALL	GO:0051128~regulation of cellular component organization	83	10.1343	1.31248e-22	Q01082,O60502,P08567,P36897,P37840,P02686,P11137,Q15797,P84022,Q7L0Q8,P27986,P15311,O15530,P61764,O43294,O43707,P30307,Q9UBK2,P20936,O00160,P49841,Q5JYX0,Q08495,O15020,O14604,Q16288,P05107,Q16643,P11277,P35579,P47712,P06748,Q13813,Q92574,P16452,Q14344,Q13009,Q13418,P61586,O00255,P02549,P46527,Q9UHB6,O43639,Q92889,P60953,P22681,P49768,P17252,P52565,P21675,Q05586,Q8TAP6,P04075,Q9Y5K6,O15105,Q9UEE9,…	763	458	14116	3.35274	4.65275e-19	1.72324e-20	2.40728e-19
GOTERM_BP_ALL	GO:0048519~negative regulation of biological process	194	23.6874	2.91566e-22	P35348,Q12906,O60502,P08567,Q01082,P78310,Q9ULV5,Q12904,P54259,Q14289,O75494,P11137,P41240,Q15797,P49810,P02461,P84022,O43318,Q00987,P61764,P02458,P16885,O43294,P38936,O43707,Q96J02,P10415,Q96SB3,O00160,P20936,Q5JYX0,P49588,P08575,O00213,Q9NRA0,P16410,Q13464,O15020,Q8IZP0,P11277,Q99728,P28074,P41970,P08238,Q92730,P14784,P09211,P61586,O75563,Q04206,O43324,P14416,P46527,P02549,P45983,Q9UHB6,P35368,…	763	1812	14116	1.98075	1.0336e-18	3.69144e-20	5.34774e-19
GOTERM_BP_ALL	GO:0045859~regulation of protein kinase activity	70	8.54701	6.27292e-22	P36897,Q14289,Q9NYL2,P31947,P49810,Q9NRW4,O43318,Q16828,Q99683,O15530,P30305,P08913,P30304,Q00535,P38936,P17612,P30307,P18089,P29353,P18825,P62140,P08575,Q9Y6R4,Q9NRA0,Q05923,P17948,P06748,Q92574,Q13418,O00255,Q9BY84,P46527,O43639,P17677,P49768,P00441,P52564,P01730,P17252,O60271,Q02750,Q8N726,Q01362,P61981,P04899,O60674,P24522,P04626,P51617,P43405,Q9UKJ0,Q06124,Q8WU20,Q9Y6K9,Q9Y4K3,P46734,Q13233,…	763	345	14116	3.75376	2.22375e-18	7.66811e-20	1.15054e-18
GOTERM_BP_ALL	GO:0048523~negative regulation of cellular process	182	22.2222	6.61298e-22	P35348,Q12906,Q01082,O60502,P08567,P78310,Q9ULV5,Q12904,P54259,O75494,P41240,P11137,Q15797,P49810,P84022,O43318,Q00987,P61764,P02458,P16885,O43294,P38936,O43707,Q96J02,P10415,Q96SB3,O00160,P20936,P08575,P49588,O00213,Q9NRA0,Q13464,P16410,Q8IZP0,O15020,P11277,Q99728,P28074,P41970,P08238,P14784,P09211,Q92730,P61586,O43324,Q04206,O75563,P14416,P46527,P02549,P45983,Q9UHB6,P35368,O43639,Q99836,Q92889,…	763	1660	14116	2.02839	2.3443e-18	7.81434e-20	1.21291e-18
GOTERM_BP_ALL	GO:0043549~regulation of kinase activity	71	8.66911	1.01424e-21	P36897,Q14289,Q9NYL2,P31947,P49810,Q9NRW4,O43318,Q16828,Q99683,O15530,P30305,P08913,P30304,Q00535,P38936,P17612,P30307,P18089,P29353,P18825,P62140,Q5JYX0,P08575,Q9Y6R4,Q9NRA0,Q05923,P17948,P06748,Q92574,Q13418,O00255,Q9BY84,P46527,O43639,P60953,P17677,P49768,P00441,P52564,P01730,P17252,O60271,Q02750,Q8N726,Q01362,P61981,P04899,O60674,P24522,P04626,P51617,P43405,Q9UKJ0,Q06124,Q8WU20,Q9Y6K9,Q9Y4K3,…	763	357	14116	3.6794	3.59549e-18	1.15984e-19	1.86026e-18
GOTERM_BP_ALL	GO:0051338~regulation of transferase activity	72	8.79121	2.57188e-21	P36897,Q14289,Q9NYL2,P31947,P49810,Q9NRW4,O43318,Q16828,Q99683,O15530,P30305,P08913,P30304,Q00535,P38936,P17612,P30307,P18089,P29353,P18825,P62140,Q5JYX0,P08575,Q9Y6R4,Q9NRA0,Q05923,P17948,P06748,Q92574,Q13418,O00255,Q9BY84,P46527,O43639,P60953,P17677,P49768,P00441,P52564,P01730,P17252,O60271,Q02750,Q96BK5,Q8N726,Q01362,P61981,P04899,O60674,P24522,P04626,P51617,P43405,Q9UKJ0,Q06124,Q8WU20,Q9Y6K9,…	763	372	14116	3.58077	9.11732e-18	2.84916e-19	4.71719e-18
GOTERM_BP_ALL	GO:0043065~positive regulation of apoptosis	78	9.52381	2.78305e-21	P07437,P36897,P42224,P12931,Q9NYL2,P31947,P28562,P62753,P84022,P49810,Q06187,Q12879,Q9BWF2,Q99683,P61247,Q00535,P38936,P55211,P10415,Q92934,P08575,Q14790,O00213,Q9UHI6,P00519,Q9HA38,Q99728,P47712,P04637,P48023,Q92835,P05412,Q13009,P15498,P35638,O43324,O00255,P46527,P45983,Q01851,P06239,P49768,P00441,P52564,P11388,P17252,O00273,Q05586,Q02535,Q8N726,O60238,P78527,O43464,O60674,P38398,P28482,O15304,…	763	430	14116	3.35593	9.86592e-18	2.98967e-19	5.10451e-18
GOTERM_BP_ALL	GO:0030029~actin filament-based process	57	6.95971	3.23868e-21	O15259,P08567,O14492,Q14289,P43034,P11171,Q7L0Q8,O43491,P07737,P15311,O15530,P08913,Q00535,O43707,P10415,Q96SB3,Q9Y490,Q5JYX0,Q08495,Q13464,P21333,O14604,P00519,Q16643,P35579,Q92730,P61586,Q9NR12,Q9Y5S2,P02549,Q9UHB6,O43639,P60953,Q15642,P04075,P12814,P56945,P42684,Q9Y2J2,P68032,P46108,Q9ULJ8,P35612,P35611,Q9BX66,P60660,Q13177,Q14511,Q9BT40,Q9UI08,Q9UKX2,P50552,P06396,P63261,P62330,P68133,P16333,…	763	241	14116	4.37567	1.14811e-17	3.3768e-19	5.94019e-18
GOTERM_BP_ALL	GO:0065008~regulation of biological quality	166	20.2686	3.44581e-21	Q01082,O60502,P08567,Q14289,P62753,Q15797,P49810,Q15853,P02461,P84022,Q7L0Q8,P02730,Q9UBY0,P61764,P02458,P16885,Q9UQM7,P55011,P38936,P10415,Q96SB3,P20936,Q15011,Q9Y490,P08575,Q92934,O00213,O15020,P17844,Q16288,Q16643,P11277,P47712,Q99728,Q14344,Q01543,P14317,P14416,P46527,P02549,Q9UHB6,P35368,O43639,Q92889,P06239,P50461,P12956,P17252,P04075,Q05586,Q92793,Q15303,Q14643,P09874,Q96BK5,Q13017,P13569,…	763	1469	14116	2.09061	1.22154e-17	3.49011e-19	6.32009e-18
GOTERM_BP_ALL	GO:0030036~actin cytoskeleton organization	55	6.71551	4.24871e-21	O15259,P08567,O14492,Q14289,P43034,P11171,Q7L0Q8,O43491,P07737,P15311,O15530,P08913,Q00535,O43707,P10415,Q96SB3,Q9Y490,Q5JYX0,Q08495,Q13464,P21333,O14604,P00519,Q16643,P35579,Q92730,P61586,Q9NR12,P02549,Q9Y5S2,Q9UHB6,O43639,P60953,Q15642,P04075,P12814,P56945,P42684,Q9Y2J2,P68032,P46108,Q9ULJ8,P35612,P35611,Q9BX66,Q13177,Q14511,Q9BT40,Q9UI08,P50552,P06396,P63261,P62330,P68133,P16333,P01112	763	226	14116	4.50237	1.50617e-17	4.1838e-19	7.79273e-18
GOTERM_BP_ALL	GO:0043068~positive regulation of programmed cell death	78	9.52381	4.29917e-21	P07437,P36897,P42224,P12931,Q9NYL2,P31947,P28562,P62753,P84022,P49810,Q06187,Q12879,Q9BWF2,Q99683,P61247,Q00535,P38936,P55211,P10415,Q92934,P08575,Q14790,O00213,Q9UHI6,P00519,Q9HA38,Q99728,P47712,P04637,P48023,Q92835,P05412,Q13009,P15498,P35638,O43324,O00255,P46527,P45983,Q01851,P06239,P49768,P00441,P52564,P11388,P17252,O00273,Q05586,Q02535,Q8N726,O60238,P78527,O43464,O60674,P38398,P28482,O15304,…	763	433	14116	3.33268	1.52405e-17	4.11907e-19	7.88528e-18
GOTERM_BP_ALL	GO:0010942~positive regulation of cell death	78	9.52381	5.73061e-21	P07437,P36897,P42224,P12931,Q9NYL2,P31947,P28562,P62753,P84022,P49810,Q06187,Q12879,Q9BWF2,Q99683,P61247,Q00535,P38936,P55211,P10415,Q92934,P08575,Q14790,O00213,Q9UHI6,P00519,Q9HA38,Q99728,P47712,P04637,P48023,Q92835,P05412,Q13009,P15498,P35638,O43324,O00255,P46527,P45983,Q01851,P06239,P49768,P00441,P52564,P11388,P17252,O00273,Q05586,Q02535,Q8N726,O60238,P78527,O43464,O60674,P38398,P28482,O15304,…	763	435	14116	3.31736	2.0315e-17	5.34606e-19	1.05107e-17
GOTERM_BP_ALL	GO:0007167~enzyme linked receptor protein signaling pathway	67	8.18071	3.77019e-20	Q01082,P36897,P12931,O14492,Q9ULZ2,O43559,Q14289,Q99988,Q15797,P84022,P02461,Q9NRW4,O43318,P52333,P27986,P62993,O43294,Q00535,O60496,P29353,P21333,Q8IZP0,P17948,Q16288,P16220,P05412,Q13009,P32121,O43639,P07333,P22681,P01730,Q15303,Q13094,P56945,O15105,O60674,P51617,P04626,Q06124,P43405,Q9UKJ0,P21802,Q8WU20,P29323,O15198,P07949,P23458,Q13233,P22607,Q9BX66,Q13541,Q15750,Q99704,P10721,Q05397,P49023,…	763	342	14116	3.6244	1.33653e-16	3.42701e-18	6.91506e-17
GOTERM_BP_ALL	GO:0044093~positive regulation of molecular function	91	11.1111	4.81541e-20	P08567,P36897,P42224,Q14289,Q9NYL2,Q99460,P11171,P84022,P49810,Q9Y6Q9,O43318,Q99683,O15530,P16885,Q9UQM7,P30305,P08913,Q00535,P17612,O43707,P18089,P29353,P55211,P10415,P18825,Q00722,P62140,Q5JYX0,P08575,Q9Y6R4,Q9NRA0,P17948,P00519,P06748,P28074,P04637,Q92574,Q14344,Q13418,Q04206,O00255,P14416,Q99836,P06239,P60953,P17677,P49768,P00441,P52564,P01730,O60271,Q02750,P04040,P06493,Q8N726,Q01362,P04899,…	763	586	14116	2.87297	1.70706e-16	4.26765e-18	8.83213e-17
GOTERM_BP_ALL	GO:0006950~response to stress	179	21.8559	5.02151e-20	O60500,P54252,O00151,P07437,P08567,P09936,Q8N5H7,Q9ULV5,Q12904,Q14289,Q9NYL2,P28562,Q15797,P49810,P02461,P23246,P84022,P78545,P11142,Q99683,O15530,P61764,P55011,P38936,O43707,P55211,Q96J02,P10415,O00160,Q15011,P08575,P49588,Q9BUB5,Q9HBH9,O00213,Q9Y6R4,Q9HA38,P47712,Q99728,P28074,Q14344,P41970,P08238,Q08945,Q04206,P45985,Q16539,P45983,O15287,Q99836,Q92889,P17677,P12956,P11388,P52564,P17252,Q02535,…	763	1685	14116	1.96535	1.78013e-16	4.34177e-18	9.21016e-17
GOTERM_BP_ALL	GO:0000398~nuclear mRNA splicing, via spliceosome	44	5.37241	6.23468e-20	O95400,P14866,O75533,O75494,Q15029,P62487,P14678,Q15428,Q08211,Q8N684,Q13243,O43390,Q6P2Q9,Q15637,P61978,Q00839,P09651,O43809,P08579,O75643,P51991,P22626,Q8WUM5,Q8IYB3,Q9UHI6,Q9BUQ8,P09234,O14893,P57678,P24928,Q07955,P07910,Q96DI7,P26599,Q08170,P62316,P67809,P35637,Q16637,Q15393,O75940,Q15365,Q01130,P09661,P38159	763	153	14116	5.32045	2.21019e-16	5.26237e-18	1.14353e-16
GOTERM_BP_ALL	GO:0000375~RNA splicing, via transesterification reactions	44	5.37241	6.23468e-20	O95400,P14866,O75533,O75494,Q15029,P62487,P14678,Q15428,Q08211,Q8N684,Q13243,O43390,Q6P2Q9,Q15637,P61978,Q00839,P09651,O43809,P08579,O75643,P51991,P22626,Q8WUM5,Q8IYB3,Q9UHI6,Q9BUQ8,P09234,O14893,P57678,P24928,Q07955,P07910,Q96DI7,P26599,Q08170,P62316,P67809,P35637,Q16637,Q15393,O75940,Q15365,Q01130,P09661,P38159	763	153	14116	5.32045	2.21019e-16	5.26237e-18	1.14353e-16
GOTERM_BP_ALL	GO:0000377~RNA splicing, via transesterification reactions with bulged adenosine as nucleophile	44	5.37241	6.23468e-20	O95400,P14866,O75533,O75494,Q15029,P62487,P14678,Q15428,Q08211,Q8N684,Q13243,O43390,Q6P2Q9,Q15637,P61978,Q00839,P09651,O43809,P08579,O75643,P51991,P22626,Q8WUM5,Q8IYB3,Q9UHI6,Q9BUQ8,P09234,O14893,P57678,P24928,Q07955,P07910,Q96DI7,P26599,Q08170,P62316,P67809,P35637,Q16637,Q15393,O75940,Q15365,Q01130,P09661,P38159	763	153	14116	5.32045	2.21019e-16	5.26237e-18	1.14353e-16
GOTERM_BP_ALL	GO:0044085~cellular component biogenesis	126	15.3846	1.09029e-19	P07437,P04350,P36404,Q9ULV5,Q14289,O75494,P43034,O60711,P62753,Q15797,P84022,O15530,Q00987,P16389,Q9BQE3,O43707,P10415,Q9Y490,Q5JYX0,Q14790,P17987,Q13464,Q92522,Q9UGJ1,Q9Y237,P46087,P14784,P16403,Q16637,P61586,O75563,P14416,P56537,Q9UHB6,O43639,Q00403,P60953,Q14978,O60271,Q92793,Q02750,P04040,P12814,P02511,P43405,P68032,Q9Y478,Q07157,P35612,Q13233,P35611,Q00597,Q96MT8,P05388,Q9BUQ8,P20226,P43005,…	763	1001	14116	2.32875	3.86508e-16	8.98857e-18	1.99975e-16
GOTERM_BP_ALL	GO:0019538~protein metabolic process	255	31.1355	1.2143e-19	Q504Q3,Q99558,Q9NYL2,P29692,P41240,P11137,P27635,P62753,Q8NFF5,P11142,Q16829,Q16828,Q99683,Q00987,Q9UQM7,O43294,P62068,P55210,P55211,Q96J02,P68104,Q96SB4,P49588,Q9BUB5,O00213,Q9NSE4,Q13464,P41252,P41250,Q99873,Q9Y2K6,P28074,O00418,Q04206,Q00403,P06239,P01730,P52564,P22681,Q92905,P17252,Q92793,P04040,Q15303,P09874,O43464,Q13444,P43403,O60739,Q9Y676,P43405,P21802,P06241,Q9H5I1,P20309,P07947,P62244,…	763	2812	14116	1.67769	4.30469e-16	9.78338e-18	2.22719e-16
GOTERM_BP_ALL	GO:0043170~macromolecule metabolic process	428	52.2589	1.70185e-19	Q99558,Q504Q3,O75494,P27635,Q8N184,Q16829,Q16828,O75554,Q00839,Q96SB4,Q96SB3,Q9BUB5,Q13464,Q9NSE4,P28074,Q02078,Q01201,Q01543,Q00403,P22681,P52564,P01730,Q92905,Q9UBW7,Q13444,P24522,O95644,Q9NWA0,Q07352,P21802,Q9H5I1,Q6P2Q9,P07947,P20309,P07949,P07948,O75676,Q13233,P51991,Q92918,P27361,P07814,P13051,Q05397,Q08170,O75771,O75582,P40763,Q01130,Q06187,Q06730,O15360,Q13428,P50549,O15264,P18089,Q9H0M0,…	763	5710	14116	1.38674	6.03304e-16	1.34068e-17	3.12143e-16
GOTERM_BP_ALL	GO:0022607~cellular component assembly	116	14.1636	2.14704e-19	P07437,P04350,Q9ULV5,P36404,Q14289,O75494,P43034,O60711,Q15797,P84022,O15530,Q00987,P16389,Q9BQE3,O43707,P10415,Q9Y490,Q5JYX0,Q14790,P17987,Q13464,Q92522,Q9UGJ1,P14784,P16403,Q16637,P61586,O75563,P14416,P56537,Q9UHB6,O43639,Q00403,P60953,O60271,Q02750,Q92793,P04040,P12814,P02511,P43405,P68032,Q9Y478,Q07157,P35612,Q13233,P35611,Q00597,Q96MT8,P20226,P43005,Q9BUQ8,P16144,P07196,P05067,P07814,P06396,…	763	887	14116	2.41948	7.61126e-16	1.65462e-17	3.93798e-16
GOTERM_BP_ALL	GO:0016070~RNA metabolic process	120	14.652	2.67571e-19	P26378,Q504Q3,Q12904,O75494,P62753,Q15797,P23246,P84022,Q15853,Q16630,P78545,Q15717,Q96AE4,P61244,O43294,O43390,O75554,Q8N684,P61978,Q00839,Q15714,Q96SB4,P49137,Q96SB3,P08579,P49588,P22626,Q8IYB3,P41252,Q9NSE4,P41250,P17844,Q9Y237,P46087,P11940,Q16637,P67809,P38159,O60682,Q00403,Q92905,Q14978,P09874,P54136,O00267,O95644,Q07352,Q6P2Q9,P10827,P51991,Q9BUQ8,P20226,P05067,P63162,P07814,Q08170,Q9GZR7,…	763	938	14116	2.36682	9.48539e-16	2.01817e-17	4.90763e-16
GOTERM_BP_ALL	GO:0010646~regulation of cell communication	128	15.6288	2.96102e-19	P08567,O60502,Q14289,Q9NYL2,P13591,P29692,P43034,P49810,P42262,P84022,P42263,Q9Y6Q9,O43318,P11274,Q16828,Q99683,P61764,Q9UQM7,O43294,P62068,P20936,P08575,Q14790,Q16643,Q13009,P08238,P14317,P61586,O43324,Q04206,P14416,Q9BY84,Q9NYJ8,P49407,O43639,Q99836,P06239,P52564,P01730,P17252,Q05586,O60271,Q14164,Q02750,P04040,Q15303,P41220,O60674,P43403,Q06124,P43405,P46734,P07948,Q9ULH1,Q13233,P41236,Q92918,…	763	1038	14116	2.28139	1.04968e-15	2.18684e-17	5.43094e-16
GOTERM_BP_ALL	GO:0050790~regulation of catalytic activity	112	13.6752	3.99295e-19	P08567,Q14289,Q9NYL2,P43034,P49810,P84022,O43318,Q16828,Q99683,O15530,P38936,P55211,P10415,Q15011,Q5JYX0,Q92934,P08575,Q9Y6R4,Q9NRA0,P28074,Q14344,P14416,Q9BY84,P46527,O43639,P06239,P60953,P17677,P52564,P01730,P17252,O60271,Q02750,Q96BK5,P24522,O60674,Q06124,P43405,P46734,Q9Y478,Q9ULH1,Q13233,P41236,Q92918,Q13972,P05067,Q9NYA1,P62988,P01019,Q16512,P00533,P31749,P36897,P42224,P37840,P31947,Q99460,…	763	846	14116	2.44926	1.4155e-15	2.88878e-17	7.32363e-16
GOTERM_BP_ALL	GO:0051716~cellular response to stimulus	109	13.3089	9.64348e-19	P17275,O60500,P54252,Q8N5H7,Q9NYL2,P28562,Q15797,P23246,P84022,Q15853,Q99683,O15530,P38936,P55211,P10415,Q96SB3,Q15011,P49588,Q9Y6R4,O00213,O00562,Q9HA38,Q99728,Q08945,P45985,Q16539,P49407,P45983,O15287,Q92889,P11388,P52564,P12956,P17252,P04040,P09874,P02511,P24522,O60674,Q06124,P43405,P28482,P07948,P27694,Q13233,P10827,Q00597,Q92918,Q96MT8,P00338,P41235,P07196,Q13432,P49023,O75771,P13051,O75807,…	763	820	14116	2.45923	3.41861e-15	6.83723e-17	1.76875e-15
GOTERM_BP_ALL	GO:0030154~cell differentiation	172	21.0012	1.05932e-18	P17275,P07437,P08567,P09936,P78310,Q9ULV5,Q14289,P54259,Q9NYL2,P11137,P43034,Q15797,P49810,P84022,P78545,Q16828,P61764,P02458,P16885,O43294,P10415,Q96SB4,Q96SB3,P20936,Q96FJ2,Q5JYX0,P08575,Q14790,Q13155,O00213,Q16288,Q16643,Q02078,Q14344,Q13009,Q01201,Q92730,P14317,P61586,Q04206,Q9NR12,P14416,Q16539,P51659,O15287,P06239,P60953,P50461,P17677,P01730,P12956,P17252,P52565,Q05586,Q02535,Q92793,Q02750,…	763	1637	14116	1.94387	3.75527e-15	7.36328e-17	1.94293e-15
GOTERM_BP_ALL	GO:0048869~cellular developmental process	175	21.3675	5.47702e-18	P17275,P07437,P08567,P09936,P78310,Q9ULV5,Q14289,P54259,Q9NYL2,P11137,P43034,Q15797,P49810,P84022,P78545,Q16828,P61764,P02458,P16885,O43294,P10415,Q96SB4,Q96SB3,P20936,Q96FJ2,Q5JYX0,P08575,Q14790,Q13155,O00213,Q16288,Q16643,Q02078,Q14344,Q13009,Q01201,Q92730,P14317,P61586,Q04206,Q9NR12,P14416,Q16539,P51659,O15287,P06239,P60953,P50461,P17677,P01730,P12956,P17252,P52565,Q05586,Q02535,P16157,Q92793,…	763	1706	14116	1.89778	1.9416e-14	3.73385e-16	1.00456e-14
GOTERM_BP_ALL	GO:0007010~cytoskeleton organization	73	8.91331	6.05743e-18	O15259,P07437,P08567,O14492,Q14289,P11137,P43034,P11171,Q7L0Q8,O43491,P07737,P15311,O15530,P08913,Q00535,P17661,O43707,P10415,Q96SB3,Q9Y490,Q5JYX0,Q08495,Q13464,P21333,O14604,P00519,Q16643,P35579,P06748,Q9UGJ1,Q92730,P61586,Q9NR12,Q9Y5S2,P02549,Q9UHB6,O43639,P60953,P00441,Q15642,P04075,P16157,P12814,P56945,P02511,P42684,P24522,P38398,Q9Y2J2,P68032,P46108,P07949,P10636,Q9ULJ8,P35612,P35611,Q9BX66,…	763	436	14116	3.09759	2.14736e-14	4.05162e-16	1.11102e-14
GOTERM_BP_ALL	GO:0008219~cell death	98	11.9658	1.36469e-17	P35348,P54252,O60502,P42224,Q12904,Q14289,P54259,Q9NYL2,P05783,P31947,P49810,P84022,P21796,Q9NRW4,P29350,Q99683,Q00005,Q00535,P55210,P55211,P10415,Q92934,Q14790,Q13155,O00213,P22314,Q8WUM4,Q13464,O15020,P41250,P05107,Q9HA38,P48023,P04637,Q02078,P05412,Q92835,Q13009,P15498,Q16637,P35637,P46527,P45983,P06239,Q15835,Q9UBN6,P00441,P49768,P11388,P11387,O00273,Q8N726,Q14643,P62487,O60238,Q96CV9,P78527,…	763	719	14116	2.52165	4.83782e-14	8.95892e-16	2.50303e-14
GOTERM_BP_ALL	GO:0016265~death	98	11.9658	2.17645e-17	P35348,P54252,O60502,P42224,Q12904,Q14289,P54259,Q9NYL2,P05783,P31947,P49810,P84022,P21796,Q9NRW4,P29350,Q99683,Q00005,Q00535,P55210,P55211,P10415,Q92934,Q14790,Q13155,O00213,P22314,Q8WUM4,Q13464,O15020,P41250,P05107,Q9HA38,P48023,P04637,Q02078,P05412,Q92835,Q13009,P15498,Q16637,P35637,P46527,P45983,P06239,Q15835,Q9UBN6,P00441,P49768,P11388,P11387,O00273,Q8N726,Q14643,P62487,O60238,Q96CV9,P78527,…	763	724	14116	2.50423	7.71552e-14	1.40282e-15	3.99192e-14
GOTERM_BP_ALL	GO:0032535~regulation of cellular component size	55	6.71551	2.50283e-17	P36897,P08567,Q01082,Q14289,P31947,P84022,P38936,Q8TDY2,P10415,Q96SB3,P20936,Q08495,O00213,O15020,P17844,O14604,Q16288,P11277,P06748,P16220,Q13813,Q92574,P04637,Q13418,P46527,P02549,Q9UHB6,P35368,O43639,P16871,Q8N726,Q13017,P02511,P21802,P10636,Q13233,P35612,P22607,P16860,P35611,P41235,P19634,P07196,P05067,Q9NYA1,P06396,P01019,Q13485,P11802,P62330,P68133,P16333,P31749,P29590,O43602	763	271	14116	3.75475	8.87254e-14	1.58438e-15	4.59055e-14
GOTERM_BP_ALL	GO:0042221~response to chemical stimulus	142	17.3382	2.86008e-17	O75815,P17275,O00151,O60502,Q12904,Q14289,P27815,P28562,Q15797,P49810,P42262,P02461,P84022,Q15853,P42263,P11142,O15530,P16885,P38936,O43707,P10415,Q15011,Q14790,P49588,P47712,P28074,P08238,P14317,Q04206,P14416,Q16539,P45983,P35368,Q99836,P06239,P01730,P52564,P11387,P17252,Q05586,Q02535,Q92793,Q02750,P04040,Q15303,P09874,Q14643,P13569,O00267,P02511,O60674,Q06124,P43405,P68032,P28482,P06241,P11831,…	763	1281	14116	2.05081	1.0139e-13	1.77877e-15	5.24579e-14
GOTERM_BP_ALL	GO:0043069~negative regulation of programmed cell death	64	7.81441	3.77561e-17	P36897,P37840,P05783,P48736,P84022,P49810,O43318,P02458,P16885,P38936,P10415,Q8TDY2,P20936,P49841,P49588,Q9NRA0,Q13464,Q99728,P06748,P04637,P14784,P09211,P28715,Q13418,P61586,Q04206,O14543,P45983,Q99836,P49768,P00441,Q9UBN6,P52565,Q05586,O00273,P04040,P06493,O60238,O75030,P08107,P02511,Q9UEE9,P51617,P04626,Q9Y4K3,P63104,P02768,P13010,P07196,P07203,Q9NYA1,P10721,P62988,P03372,Q06413,P01019,P42574,…	763	359	14116	3.29817	1.33845e-13	2.30768e-15	6.92499e-14
GOTERM_BP_ALL	GO:0060548~negative regulation of cell death	64	7.81441	4.34396e-17	P36897,P37840,P05783,P48736,P84022,P49810,O43318,P02458,P16885,P38936,P10415,Q8TDY2,P20936,P49841,P49588,Q9NRA0,Q13464,Q99728,P06748,P04637,P14784,P09211,P28715,Q13418,P61586,Q04206,O14543,P45983,Q99836,P49768,P00441,Q9UBN6,P52565,Q05586,O00273,P04040,P06493,O60238,O75030,P08107,P02511,Q9UEE9,P51617,P04626,Q9Y4K3,P63104,P02768,P13010,P07196,P07203,Q9NYA1,P10721,P62988,P03372,Q06413,P01019,P42574,…	763	360	14116	3.28901	1.53993e-13	2.61006e-15	7.96743e-14
GOTERM_BP_ALL	GO:0008380~RNA splicing	56	6.83761	4.73016e-17	O75494,Q15029,P23246,P14678,Q15233,Q15428,Q08211,Q8N684,O75554,O43390,Q13243,Q00839,P61978,O43809,P09651,Q96SB4,Q96SB3,P08579,Q9UBK2,Q8WUM5,P22626,Q8IYB3,Q9UHI6,O14893,P17844,P24928,Q07955,P11940,Q96DI7,P26599,P62316,P67809,P35637,Q16637,Q15393,P09661,Q15365,P38159,P14866,O95400,O75533,P62487,Q9UHX1,Q6P2Q9,Q15637,Q9UKA9,O75643,P51991,Q9BUQ8,P09234,P57678,P63162,Q12972,P07910,Q08170,O75940,Q01130	763	284	14116	3.64802	1.67684e-13	2.79473e-15	8.67577e-14
GOTERM_BP_ALL	GO:0048856~anatomical structure development	228	27.8388	5.48657e-17	P17275,P07437,P78310,P11137,P43034,Q15853,P78545,P07737,P13645,P61764,P16885,O43294,P55210,Q96SB3,P20936,Q5JYX0,P49588,O00213,P43121,Q02078,Q14344,Q01201,Q01543,P14317,P61586,Q04206,Q9NRI5,P14416,P46527,P05997,P06239,P17677,P01730,P17252,P52565,Q05586,P16157,Q15303,O43464,P13569,P43403,O95644,Q07352,P43405,P06241,P20309,P07949,P07948,P10636,Q9ULJ8,P35612,Q13233,P35611,P43146,Q13972,P41235,P62988,…	763	2527	14116	1.66923	1.94499e-13	3.1885e-15	1.00631e-13
GOTERM_BP_ALL	GO:0033674~positive regulation of kinase activity	50	6.10501	5.50781e-17	P36897,Q14289,Q9NYL2,O43318,O15530,Q99683,P08913,P30305,Q00535,P17612,P29353,P18089,P18825,P62140,Q5JYX0,P08575,Q9Y6R4,Q9NRA0,P17948,P06748,Q13418,P60953,P17677,P01730,P49768,P52564,P00441,Q02750,O60271,Q01362,P04899,O60674,P51617,P04626,Q06124,P43405,Q9UKJ0,Q8WU20,Q9Y4K3,P46734,Q9Y6K9,Q13233,Q92918,Q15750,Q9NYA1,P10721,B6EC88,Q99750,Q16512,P00533,P31749	763	231	14116	4.00447	1.95252e-13	3.14923e-15	1.01021e-13
GOTERM_BP_ALL	GO:0045860~positive regulation of protein kinase activity	49	5.98291	6.23148e-17	P36897,Q14289,Q9NYL2,O43318,O15530,Q99683,P08913,P30305,Q00535,P17612,P29353,P18089,P18825,P62140,P08575,Q9Y6R4,Q9NRA0,P17948,P06748,Q13418,P17677,P01730,P49768,P52564,P00441,Q02750,O60271,Q01362,P04899,O60674,P51617,P04626,Q06124,P43405,Q9UKJ0,Q8WU20,Q9Y4K3,P46734,Q9Y6K9,Q13233,Q92918,Q15750,Q9NYA1,P10721,B6EC88,Q99750,Q16512,P00533,P31749	763	223	14116	4.06517	3.93574e-13	6.21725e-15	1.9984e-13
GOTERM_BP_ALL	GO:0043085~positive regulation of catalytic activity	79	9.64591	6.91359e-17	P08567,P36897,P42224,Q14289,Q9NYL2,Q99460,P84022,P49810,O43318,Q99683,O15530,P30305,P08913,Q00535,P17612,P18089,P29353,P55211,P10415,P18825,Q00722,P62140,Q5JYX0,P08575,Q9Y6R4,Q9NRA0,P17948,P00519,P06748,P28074,P04637,Q92574,Q14344,Q13418,P14416,O00255,P06239,P60953,P17677,P49768,P00441,P52564,P01730,O60271,Q02750,P06493,Q8N726,Q01362,P04899,P42684,O60674,P04626,P51617,P32239,P43405,P32238,Q9UKJ0,…	763	520	14116	2.81068	3.93574e-13	6.10623e-15	1.9984e-13
GOTERM_BP_ALL	GO:0009628~response to abiotic stimulus	64	7.81441	1.30606e-16	P17275,O15259,P36897,P42224,Q14289,Q9NYL2,P28562,P02461,Q12879,P11166,Q08211,O15530,P55011,Q00535,P38936,P55210,P55211,P10415,P08575,O00213,O00562,P47712,Q14232,P04637,P05412,P28715,Q04206,P14416,O00255,P49407,O14543,P45983,O15287,P35368,Q92889,P23443,Q15835,P12956,P00441,P17252,Q05586,P04040,P78527,P02511,P38398,Q9HBA0,P06241,P07948,Q13233,P19634,P05067,P07203,P10721,Q04759,Q13432,P01019,P68133,…	763	368	14116	3.21751	3.93574e-13	6.10623e-15	1.9984e-13
GOTERM_BP_ALL	GO:0007015~actin filament organization	28	3.4188	1.59363e-16	Q9UHB6,O43639,Q14289,P04075,P12814,P56945,P15311,P42684,P68032,O43707,P10415,Q96SB3,Q9ULJ8,P35612,P35611,Q08495,Q9BX66,P21333,Q13177,Q14511,Q16643,Q9UI08,P06396,Q92730,P61586,P68133,P16333,P02549	763	72	14116	7.1947	3.93574e-13	5.9952e-15	1.9984e-13
GOTERM_BP_ALL	GO:0050896~response to stimulus	290	35.409	1.63776e-16	P17275,O60500,P07437,O60502,Q8N5H7,P27815,Q9NYL2,P43034,Q15853,P23246,P78545,P11142,Q99683,P61764,P16885,P62068,P55210,Q96J02,P55211,Q96SB3,P49588,Q9BUB5,O00213,P31994,P28074,Q14344,Q01201,P14317,Q04206,P14416,P06239,P17677,P52564,P01730,P17252,Q05586,Q92793,Q9NWQ8,P04040,Q15303,P09874,O43464,P13569,Q13094,P24522,P43403,P43405,P06241,Q6P2Q9,P62244,P07948,P63104,Q13233,Q00597,Q92918,P00338,Q13972,…	763	3502	14116	1.53204	3.93574e-13	5.88418e-15	1.9984e-13
GOTERM_BP_ALL	GO:0032502~developmental process	267	32.6007	2.10635e-16	P17275,P07437,O60502,P78310,Q9NYL2,P11137,P43034,Q15853,P78545,Q15717,P07737,Q16828,P13645,P61764,P16885,O43294,P55210,Q96SB4,Q96SB3,P20936,Q5JYX0,P49588,O00213,P43121,Q99873,Q02078,Q14344,Q01201,Q01543,P14317,P61586,Q04206,Q9NRI5,P14416,P46527,P05997,P06239,P17677,P01730,P52565,P17252,Q05586,P16157,Q92793,Q15303,P41220,O43464,P13569,P43403,O95644,Q07352,P43405,P06241,Q9H5I1,P20309,P07949,P07948,…	763	3148	14116	1.56915	7.87148e-13	1.15463e-14	4.10783e-13
GOTERM_BP_ALL	GO:0048731~system development	214	26.1294	2.22147e-16	P17275,P07437,P78310,P11137,P43034,Q15853,P78545,P07737,P61764,P13645,P16885,O43294,P55210,Q96SB3,P20936,Q5JYX0,P49588,O00213,Q02078,Q14344,Q01201,Q01543,P14317,P61586,Q04206,Q9NRI5,P14416,P46527,P05997,P06239,P17677,P01730,P17252,P52565,Q05586,Q15303,O43464,P13569,P43403,O95644,Q07352,P43405,P06241,P20309,P07949,P07948,P10636,Q9ULJ8,P35612,Q13233,P35611,P43146,Q13972,P62988,P06396,Q05397,P13051,…	763	2330	14116	1.6992	7.87148e-13	1.14353e-14	4.10783e-13
GOTERM_BP_ALL	GO:0010033~response to organic substance	96	11.7216	2.53917e-16	P17275,O60502,P36897,P42224,P12931,O14492,P37840,Q14289,P28562,Q15797,P84022,P02461,Q12879,P11142,P27986,P12830,O15530,P62993,P16885,Q02363,Q00535,P38936,P17612,P29353,P10415,Q15011,P49588,Q14790,P47712,Q14232,P16220,Q92574,P48023,P05412,P08238,P14317,P35638,Q04206,P14416,Q16539,O14543,P35368,Q99836,P23443,P00441,P01730,P17252,Q05586,Q02535,P67870,Q02750,P09874,Q15303,P78527,P13569,P07900,O00267,…	763	721	14116	2.46333	7.87148e-13	1.12133e-14	4.10783e-13
GOTERM_BP_ALL	GO:0016071~mRNA metabolic process	64	7.81441	2.82025e-16	P26378,Q9H9G7,Q504Q3,O75494,Q15029,Q16630,P23246,P14678,Q15717,Q15233,Q15428,Q08211,O75554,O43390,Q8N684,Q13243,Q00839,P61978,P09651,O43809,P49137,Q96SB4,P08579,Q9UBK2,Q8WUM5,P22626,Q8IYB3,Q9UHI6,P17844,O14893,P24928,Q07955,P11940,Q96DI7,P26599,P62316,P35637,P67809,Q16637,Q15393,Q15365,P09661,P38159,Q07666,P14866,O95400,O75533,P62487,P08107,Q9UHX1,Q07352,Q6P2Q9,Q9UKA9,Q15637,O75643,P51991,Q9BUQ8,…	763	370	14116	3.20011	1.18072e-12	1.66533e-14	6.10623e-13
GOTERM_BP_ALL	GO:0051704~multi-organism process	92	11.2332	3.84981e-16	P17275,P36897,P42224,P78310,P12931,P37840,P05783,P84022,P21796,O00308,P11142,P27986,Q99683,P62993,Q00987,P16885,P61978,P30307,Q96J02,P10415,O00160,Q9H0M0,P08575,Q8WUM4,P17948,P31994,P05106,Q93009,P47712,P06748,Q8TAF3,P16220,P04637,P48023,P05412,P14784,P54725,P61586,Q04206,O00255,Q16539,O14543,O15162,Q01851,Q00403,Q99836,P81605,P06239,P30480,P23443,P00441,P01730,P11387,P21675,Q05586,Q92793,O60238,…	763	681	14116	2.49935	1.18072e-12	1.64313e-14	6.10623e-13
GOTERM_BP_ALL	GO:0051347~positive regulation of transferase activity	50	6.10501	3.89406e-16	P36897,Q14289,Q9NYL2,O43318,O15530,Q99683,P08913,P30305,Q00535,P17612,P29353,P18089,P18825,P62140,Q5JYX0,P08575,Q9Y6R4,Q9NRA0,P17948,P06748,Q13418,P60953,P17677,P01730,P49768,P52564,P00441,Q02750,O60271,Q01362,P04899,O60674,P51617,P04626,Q06124,P43405,Q9UKJ0,Q8WU20,Q9Y4K3,P46734,Q9Y6K9,Q13233,Q92918,Q15750,Q9NYA1,P10721,B6EC88,Q99750,Q16512,P00533,P31749	763	240	14116	3.8543	1.5743e-12	2.15383e-14	8.10463e-13
GOTERM_BP_ALL	GO:0043066~negative regulation of apoptosis	62	7.57021	4.0567e-16	P36897,P37840,P05783,P48736,P84022,P49810,O43318,P02458,P38936,P10415,Q8TDY2,P20936,P49841,P49588,Q9NRA0,Q13464,Q99728,P06748,P04637,P14784,P09211,P28715,Q13418,P61586,Q04206,O14543,P45983,Q99836,P49768,P00441,Q9UBN6,P52565,Q05586,O00273,P04040,P06493,O60238,O75030,P08107,P02511,Q9UEE9,P51617,P04626,Q9Y4K3,P63104,P02768,P13010,P07196,P07203,Q9NYA1,P62988,P03372,Q06413,P01019,P42574,P21860,P00533,…	763	354	14116	3.24023	1.5743e-12	2.13163e-14	8.10463e-13
GOTERM_BP_ALL	GO:0044087~regulation of cellular component biogenesis	38	4.6398	4.78795e-16	O43639,P36897,Q01082,P08567,P60953,P21675,P17252,Q05586,P84022,P61764,P11831,P10636,P20936,P35612,Q13233,P49841,Q5JYX0,P35611,Q08495,Q13541,O15020,O14604,P11277,Q13813,P10721,Q92574,P62988,B6EC88,Q04759,P06396,Q05397,P61586,P62330,P16333,P46527,P02549	763	142	14116	4.95088	1.5743e-12	2.09832e-14	8.10463e-13
GOTERM_BP_ALL	GO:0009966~regulation of signal transduction	108	13.1868	5.91392e-16	P08567,Q14289,Q9NYL2,P13591,P29692,P43034,P49810,P84022,P42262,P42263,Q9Y6Q9,O43318,P11274,Q16828,Q99683,O43294,P20936,Q14790,P08575,Q13009,P08238,P14317,P61586,Q04206,O43324,P14416,Q9BY84,Q9NYJ8,P49407,Q99836,O43639,P06239,P52564,P01730,P17252,O60271,Q02750,Q14164,P04040,P41220,O60674,P43403,P43405,Q06124,P46734,P07948,Q9ULH1,Q13233,P41236,Q92918,Q13972,P41235,P05067,O15492,P01019,Q16512,P00533,…	763	878	14116	2.27571	1.96787e-12	2.58682e-14	1.02141e-12
GOTERM_BP_ALL	GO:0050793~regulation of developmental process	91	11.1111	6.45426e-16	P17275,P36897,P78310,Q9ULV5,P54259,Q14289,P02686,Q15797,P84022,Q7L0Q8,P15311,Q02363,O43294,P04264,P10415,P20936,Q92934,P08575,P16410,P17947,Q16288,P05107,P11597,Q16643,P05106,P35579,P47712,P04637,P16452,Q14344,Q92835,P05412,Q13009,Q13418,P61586,Q04206,Q9NR12,P14416,O00255,Q16539,P02549,O14543,P23443,P49768,P00441,P12956,P17252,P16871,P52565,Q05586,P04075,Q02750,Q92793,Q8N726,P61981,O75030,Q99626,…	763	674	14116	2.49786	2.36144e-12	3.06422e-14	1.22125e-12
GOTERM_BP_ALL	GO:0006397~mRNA processing	58	7.08181	9.51023e-16	P26378,O75494,Q15029,Q16630,P23246,P14678,Q15233,Q15428,Q08211,Q8N684,O75554,O43390,Q13243,Q00839,P61978,P09651,O43809,Q96SB4,P08579,Q9UBK2,Q8WUM5,P22626,Q8IYB3,Q9UHI6,O14893,P17844,P24928,Q07955,P11940,Q96DI7,P26599,P62316,P35637,P67809,Q16637,Q15393,Q15365,P09661,P38159,Q07666,P14866,O95400,O75533,P62487,Q9UHX1,Q6P2Q9,Q9UKA9,Q15637,O75643,P51991,Q9BUQ8,P09234,P05067,P57678,Q12972,P07910,Q08170,…	763	321	14116	3.3428	3.54217e-12	4.54081e-14	1.83187e-12
GOTERM_BP_ALL	GO:0018193~peptidyl-amino acid modification	40	4.884	1.26268e-15	P36897,P42224,P12931,Q14289,P21675,P17252,P11137,Q92793,Q15303,Q06187,P78527,P52333,P42684,O15530,O60674,P43403,P04626,P43405,Q00535,P06241,P17612,P29323,P07948,P10415,P23458,Q13233,P49841,P30419,Q92918,Q8IZP0,P17948,P00519,P10721,P29597,Q13418,P21860,Q08345,Q96MW5,P31749,P45983	763	162	14116	4.56806	4.32931e-12	5.4845e-14	2.24265e-12
GOTERM_BP_ALL	GO:0044237~cellular metabolic process	465	56.7766	1.84807e-15	Q99558,P27815,Q504Q3,O75494,P27635,Q8N184,Q16829,Q16828,O75554,Q86TQ8,Q00839,Q96SB4,Q96SB3,Q92934,Q9BUB5,Q13464,Q9NSE4,P28074,Q02078,Q01201,Q01543,P14416,Q00403,P22681,P52564,P01730,Q92905,P46926,Q9UBW7,P24522,O95644,Q9NWA0,Q07352,P21802,Q6P2Q9,Q9H5I1,P07947,P20309,P07949,P07948,O75676,Q13233,P51991,Q92918,P27361,Q9NRG1,P07814,P01019,O75771,P13051,Q05397,Q08170,P14618,O75582,P40763,Q01130,Q06187,…	763	6636	14116	1.29638	6.69076e-12	8.35998e-14	3.4639e-12
GOTERM_BP_ALL	GO:0051239~regulation of multicellular organismal process	111	13.5531	2.99387e-15	P08567,O60502,P78310,Q14289,P54259,Q15797,P49810,P42262,P84022,O43318,P61764,O15399,Q9UQM7,O43294,P17661,P62068,P10415,Q92934,P08575,P16410,Q16288,Q16643,P47712,Q13009,P61586,Q04206,Q9NR12,P14416,Q16539,P35368,Q99836,P50461,P12956,P01730,P17252,P52565,Q05586,Q02750,Q15303,O43464,O60674,P43403,Q06124,P43405,P11831,P20309,P46734,P07948,P10636,P10827,Q13972,P07196,P05067,Q9NYA1,P62988,P19532,Q05397,…	763	937	14116	2.19165	1.06265e-11	1.31228e-13	5.4956e-12
GOTERM_BP_ALL	GO:0018108~peptidyl-tyrosine phosphorylation	22	2.6862	3.51452e-15	P23458,P42224,P12931,Q14289,Q8IZP0,P17948,P00519,Q15303,Q06187,P10721,P52333,P42684,O60674,P43403,P29597,P04626,P43405,P06241,P21860,Q08345,P29323,P07948	763	46	14116	8.84814	1.25944e-11	1.53544e-13	6.51701e-12
GOTERM_BP_ALL	GO:0012501~programmed cell death	84	10.2564	3.61875e-15	P35348,P42224,Q14289,Q12904,P05783,P31947,P84022,P49810,P21796,Q9NRW4,P29350,Q99683,Q00535,P55210,P55211,P10415,Q92934,Q14790,Q13155,Q8WUM4,O00213,Q13464,Q9HA38,P05107,P04637,P48023,Q02078,Q92835,P05412,Q13009,P15498,P46527,P45983,P06239,Q15835,P49768,P00441,P11388,Q9UBN6,P11387,O00273,Q8N726,P62487,O60238,P78527,O43464,P24522,O60674,Q9UHX1,P38398,P68032,O15304,Q9Y4K3,P62745,Q8WUY3,Q9Y572,Q13233,…	763	611	14116	2.54346	1.29879e-11	1.5643e-13	6.71685e-12
GOTERM_BP_ALL	GO:0018212~peptidyl-tyrosine modification	22	2.6862	1.01619e-14	P23458,P42224,P12931,Q14289,Q8IZP0,P17948,P00519,Q15303,Q06187,P10721,P52333,P42684,O60674,P43403,P29597,P04626,P43405,P06241,P21860,Q08345,P29323,P07948	763	48	14116	8.47947	3.62088e-11	4.311e-13	1.87295e-11
GOTERM_BP_ALL	GO:0033554~cellular response to stress	79	9.64591	1.18985e-14	O60500,P54252,P37840,Q8N5H7,Q9NYL2,P31947,P23246,Q9BQA5,Q9Y6W6,Q15233,Q08211,Q99683,O15360,P38936,P55211,P10415,Q8TDY2,Q15011,P62140,P49841,P49588,Q9Y6R4,O00213,P00519,Q9HA38,Q99728,Q14232,P04637,P05412,Q08945,P28715,P54725,P35638,P45985,O00255,Q16539,P45983,O15287,Q92889,P49768,P00441,P52564,P11388,P12956,P04040,P06493,P09874,P78527,Q9NPI8,P46109,P02511,O60674,P24522,P38398,P43405,Q06124,P28482,…	763	566	14116	2.58225	4.21124e-11	4.95493e-13	2.17937e-11
GOTERM_BP_ALL	GO:0051246~regulation of protein metabolic process	77	9.40171	1.56998e-14	Q9H9G7,O60502,P36897,P37840,Q14289,Q9NYL2,Q99460,P49810,Q12879,Q99683,Q00987,Q00535,Q96J02,P10415,Q8TDY2,Q96SB3,Q9UBK2,P08575,Q9BUB5,Q9HBH9,P21333,Q03405,P05107,P05106,Q99728,Q14232,P28074,Q92574,P05412,P08238,O15372,P14317,Q04206,O00255,O75925,O14543,P82979,O43639,P49768,P01730,P17252,P21675,P06493,Q8N726,O14964,O15105,O60674,O60739,P38398,Q07352,P43405,P28482,P07948,P62701,Q13233,Q92918,Q13541,…	763	546	14116	2.60907	5.54939e-11	6.45262e-13	2.87104e-11
GOTERM_BP_ALL	GO:0042127~regulation of cell proliferation	97	11.8437	2.11651e-14	P35348,P78310,Q9ULV5,Q14289,Q12904,P41240,Q15797,P84022,Q00987,O43294,P38936,Q96J02,P10415,Q96SB3,P08575,P16410,Q9NRA0,Q8IZP0,P47712,P46087,P14317,O75563,Q04206,O43324,P14416,Q96MW5,P46527,P62633,Q99836,O43639,P17252,Q92796,Q96BK5,Q15303,Q13017,O60674,P43403,P43405,P28482,P21802,P62244,P62701,P07948,P27694,P22607,P41235,P24941,P07384,Q9NYA1,P01019,P11802,P00533,P01112,Q9UBB5,P36897,P42224,P31947,…	763	787	14116	2.28026	7.51726e-11	8.64087e-13	3.88911e-11
GOTERM_BP_ALL	GO:0022008~neurogenesis	81	9.89011	3.68477e-14	P07437,P09936,P36897,Q14289,P54259,P02686,P60709,P11137,P43034,Q15797,Q12879,P12830,P61764,Q00535,P23471,P10415,Q96SB3,Q96FJ2,Q5JYX0,Q96CW9,O00213,Q16288,Q16643,Q14232,P16220,P04637,Q13009,Q92730,Q13418,P61586,Q04206,P14416,P04271,Q01851,P60953,P17677,Q15835,P00441,P49768,P12956,P52565,P17252,Q05586,Q02535,Q02750,P61981,O43464,O60674,P04626,P32238,Q06124,P06241,Q8WU20,P11831,P29323,P07949,P07948,…	763	601	14116	2.49343	1.30667e-10	1.48481e-12	6.76015e-11
GOTERM_BP_ALL	GO:0048699~generation of neurons	77	9.40171	5.54155e-14	P07437,P09936,P36897,Q14289,P54259,P02686,P60709,P11137,P43034,Q15797,P12830,P61764,Q00535,P23471,P10415,Q96SB3,Q96FJ2,Q5JYX0,Q96CW9,O00213,Q16288,Q16643,P16220,P04637,Q13009,Q92730,Q13418,P61586,Q04206,P14416,P04271,Q01851,P60953,P17677,Q15835,P00441,P49768,P12956,P52565,P17252,Q05586,Q02535,Q02750,P61981,O43464,O60674,P04626,P32238,Q06124,P06241,Q8WU20,P11831,P29323,P07949,P07948,P10636,P19793,…	763	559	14116	2.54839	1.96393e-10	2.20668e-12	1.01608e-10
GOTERM_BP_ALL	GO:0051130~positive regulation of cellular component organization	40	4.884	6.24186e-14	O43639,P36897,P08567,O60502,P60953,P37840,P22681,P52565,P21675,P17252,Q15797,P84022,P27986,O15530,O43294,P11831,O43707,P10636,Q9UBK2,Q13233,P49841,Q5JYX0,Q9BX66,P07196,Q16288,P47712,P06748,Q92574,P10721,B6EC88,Q04759,Q13009,Q13485,Q13418,P61586,P62330,O00255,P16333,P46527,P31749,P29590	763	181	14116	4.08854	2.21189e-10	2.4577e-12	1.14442e-10
GOTERM_BP_ALL	GO:0009653~anatomical structure morphogenesis	127	15.5067	9.11132e-14	P17275,P09936,Q14289,Q12904,P43034,Q15797,P49810,P84022,C9JRK9,P78545,P07737,O43318,P61764,P02458,O43294,P38936,P10415,P20936,Q5JYX0,Q14790,P43121,O00213,Q14344,P41970,Q01543,P61586,Q04206,P14416,Q16539,P35368,P05997,P60953,P50461,P17677,P17252,P16157,Q02750,Q15303,Q9NVX2,O60674,O95644,P19544,Q07352,Q06124,P43405,P68032,P28482,P11831,P07949,Q07157,P35611,P10827,P43146,P41235,P07196,P05067,P62988,…	763	1197	14116	1.96289	3.23124e-10	3.55083e-12	1.67177e-10
GOTERM_BP_ALL	GO:0032268~regulation of cellular protein metabolic process	69	8.42491	9.67158e-14	O60502,P36897,Q9H9G7,P37840,Q14289,Q9NYL2,Q99460,P49810,Q99683,Q00987,Q00535,P10415,Q8TDY2,Q96SB3,Q9UBK2,P08575,Q9BUB5,Q9HBH9,P05107,P05106,Q14232,P28074,Q92574,P05412,P08238,O15372,P14317,O00255,O75925,O14543,P82979,O43639,P49768,P01730,P17252,P21675,P06493,Q8N726,O15105,O60674,O60739,P38398,Q07352,P43405,P28482,P07948,P62701,Q13233,Q92918,Q13541,P41235,P05067,Q05655,P62988,B6EC88,P01019,Q99750,…	763	474	14116	2.69313	3.42803e-10	3.72613e-12	1.77358e-10
GOTERM_BP_ALL	GO:0009893~positive regulation of metabolic process	106	12.9426	9.98339e-14	P17275,Q12906,O60502,Q9ULV5,Q14289,P19419,Q15797,P84022,Q15853,Q9Y6Q9,Q00987,O43294,Q96J02,P10415,Q5JYX0,P08575,O00213,P17844,Q99728,P47712,P28074,P08238,P14784,P14317,Q04206,Q16539,P62633,P35368,P60953,P12956,P01730,P17252,Q05586,Q02750,Q92793,O00267,O60674,P19544,P43405,P28482,P11831,P46734,P07948,P62701,Q13233,P10827,P20226,P41235,P05067,P24941,Q92997,P62988,Q06413,P01019,P19532,P11802,P20783,…	763	921	14116	2.12928	3.53823e-10	3.80451e-12	1.83065e-10
GOTERM_BP_ALL	GO:0048513~organ development	165	20.1465	1.37594e-13	P17275,P08567,P78310,Q9ULV5,Q12904,Q14289,P43034,Q15797,P49810,P02461,P84022,Q15853,C9JRK9,P78545,O43318,P07737,P13645,P02458,P16885,O43294,P38936,P55210,P10415,P20936,Q5JYX0,P08575,Q14790,P49588,Q9NRA0,O00562,P47712,Q02078,Q14344,P41970,Q01201,Q01543,P14317,P61586,Q04206,P14416,Q16539,P46527,P02549,P51659,P05997,P35368,O15287,P06239,P60953,P50461,P17677,P01730,P17252,Q05586,Q02535,Q02750,Q15303,…	763	1738	14116	1.75639	4.87638e-10	5.18763e-12	2.52298e-10
GOTERM_BP_ALL	GO:0007275~multicellular organismal development	239	29.1819	1.49146e-13	P17275,P07437,P78310,P11137,P43034,Q15853,P78545,Q15717,P07737,P13645,P61764,P16885,O43294,P55210,Q96SB3,P20936,Q5JYX0,P49588,O00213,Q99873,Q02078,Q14344,Q01201,Q01543,P14317,P61586,Q04206,Q9NRI5,P14416,P46527,P05997,P06239,P17677,P01730,P17252,P52565,Q05586,Q15303,O43464,P13569,P43403,O95644,Q07352,P43405,P06241,P20309,P07949,P07948,P10636,Q9ULJ8,P35612,Q13233,P35611,P43146,Q13972,P19174,Q96EP5,…	763	2865	14116	1.54334	5.2857e-10	5.56388e-12	2.73481e-10
GOTERM_BP_ALL	GO:0044057~regulation of system process	53	6.47131	1.71429e-13	O60502,P37840,P42262,P49810,Q12879,P08133,P61764,O15399,Q9UQM7,P23297,Q00535,P17612,P17661,P62068,P05023,P17948,Q16643,P06753,P14416,P35368,P50461,P23443,P49768,P00441,P17252,Q05586,Q02750,Q15303,P61981,P04899,O15105,O60674,Q06124,P11831,P29323,P20309,P78352,P10827,P16860,Q13972,Q9NYA1,P10721,P62988,Q04759,P01019,P32418,P20783,Q04917,P00533,P01112	763	309	14116	3.17325	6.07678e-10	6.32994e-12	3.14404e-10
GOTERM_BP_ALL	GO:0006996~organelle organization	136	16.6056	1.86426e-13	P07437,P08567,P78310,Q9ULV5,Q14289,P11137,P43034,P84022,Q7L0Q8,O43491,P07737,O15530,P61764,Q15075,O43707,P17661,P55210,P10415,Q96SB3,Q9Y490,Q5JYX0,O00213,Q13464,Q16643,Q92522,Q9UGJ1,P16403,Q92730,P61586,Q9NR12,P56537,P02549,Q9UHB6,O43639,O15287,Q92889,P60953,P12956,P11388,Q14978,P04075,O00273,P16157,Q92793,Q02750,Q96BK5,P09874,P12814,O43464,O00267,P02511,P24522,P68032,Q15906,Q9H5I1,Q14980,P07949,…	763	1332	14116	1.88896	6.60811e-10	6.81244e-12	3.41893e-10
GOTERM_BP_ALL	GO:0007169~transmembrane receptor protein tyrosine kinase signaling pathway	44	5.37241	2.26836e-13	O43639,P12931,P07333,O14492,Q9ULZ2,P01730,P22681,O43559,Q14289,Q15303,Q13094,P27986,P56945,P62993,O60674,P04626,Q06124,Q9UKJ0,P21802,Q00535,Q8WU20,P29323,O60496,P29353,P07949,P22607,Q9BX66,Q13541,P21333,Q8IZP0,P17948,Q16288,Q99704,P10721,Q13009,Q05397,P49023,P21860,O75582,Q08345,P16333,P00533,P40763,P31749	763	224	14116	3.63406	8.04072e-10	8.20477e-12	4.16023e-10
GOTERM_BP_ALL	GO:0043933~macromolecular complex subunit organization	88	10.7448	3.14328e-13	P07437,P04350,Q9UBB5,P12931,P36404,Q9ULV5,Q14289,O75494,O60711,Q15797,P84022,P14678,Q15428,P12830,P62993,Q00987,P16389,O15360,Q9BQE3,Q13243,Q00535,Q9UBK2,Q14790,P17987,Q8WUM5,Q9UHI6,P21333,O14893,P11597,P06748,Q92522,Q9UGJ1,P24928,Q07955,P04637,Q92574,P14784,P62316,P16403,Q16637,Q13418,O75563,Q15393,Q9NQA5,P56537,Q00403,O43639,O95402,P14868,P21675,O60271,Q92793,Q02750,P04040,Q9Y5K6,P62487,Q12962,…	763	710	14116	2.29304	1.11421e-09	1.12547e-11	5.76483e-10
GOTERM_BP_ALL	GO:0006915~apoptosis	79	9.64591	3.32879e-13	P35348,P42224,Q12904,Q14289,P05783,P31947,P84022,P49810,P21796,Q9NRW4,P29350,Q99683,Q00535,P55210,P55211,P10415,Q92934,Q14790,Q13155,Q8WUM4,O00213,Q13464,Q9HA38,P05107,P04637,P48023,Q02078,Q92835,P05412,Q13009,P15498,P45983,P06239,Q15835,P11388,P49768,P00441,Q9UBN6,O00273,Q8N726,P62487,O60238,O43464,O60674,P24522,Q9UHX1,P38398,P68032,O15304,Q9Y4K3,P62745,Q8WUY3,Q9Y572,Q13233,P43146,P05787,Q13972,…	763	602	14116	2.42783	1.17994e-09	1.17993e-11	6.10489e-10
GOTERM_BP_ALL	GO:0065003~macromolecular complex assembly	84	10.2564	4.31588e-13	P07437,P04350,Q9UBB5,P12931,P36404,Q9ULV5,Q14289,O75494,O60711,Q15797,P84022,P14678,Q15428,P12830,P62993,Q00987,P16389,O15360,Q9BQE3,Q13243,Q00535,Q9UBK2,Q14790,Q8WUM5,P17987,Q9UHI6,P21333,O14893,P06748,Q92522,Q9UGJ1,P24928,Q07955,P04637,Q92574,P14784,P62316,P16403,Q16637,Q13418,O75563,Q15393,Q9NQA5,P56537,Q00403,O43639,O95402,P14868,P21675,O60271,Q92793,Q02750,P04040,Q9Y5K6,P62487,Q12962,P07900,…	763	665	14116	2.33692	1.52982e-09	1.51468e-11	7.91511e-10
GOTERM_BP_ALL	GO:0006396~RNA processing	74	9.03541	4.62033e-13	P26378,O75494,Q15029,Q15797,P62753,P84022,Q16630,P23246,P14678,Q15428,Q15233,Q08211,O75554,O43390,Q8N684,Q13243,Q00839,P61978,P09651,O43809,Q96SB4,Q96SB3,Q9UBK2,P08579,P49588,Q8WUM5,P22626,Q8IYB3,Q9UHI6,P17844,O14893,P24928,P22087,Q07955,Q9Y237,P11940,P46087,Q96DI7,P26599,P62316,P35637,P67809,Q16637,Q15393,Q15365,P09661,P38159,P18124,P46777,Q07666,Q14978,P14866,O95400,O75533,Q8N726,P62487,Q92841,…	763	547	14116	2.50283	1.63806e-09	1.60594e-11	8.47511e-10
GOTERM_BP_ALL	GO:0048468~cell development	82	10.0122	5.7164e-13	P09936,P78310,Q9ULV5,Q14289,P60709,P11137,P43034,P84022,Q06187,P12830,P61764,P30305,Q00005,Q00535,P23471,P10415,Q96SB3,Q96FJ2,Q96CW9,O00213,P35579,Q14232,P16220,P48023,P16452,Q92730,Q13418,O00255,P14416,P04271,P51659,Q01851,O15287,P23443,P17677,Q15835,P00441,P49768,P17252,Q92793,Q02750,P78527,O43464,Q99626,O60674,O95644,P04626,P19544,P32238,Q06124,P68032,P11831,P29323,Q9Y4K3,P07949,P07948,P19793,…	763	644	14116	2.35567	2.02651e-09	1.96749e-11	1.04849e-09
GOTERM_BP_ALL	GO:0045595~regulation of cell differentiation	69	8.42491	5.91091e-13	P17275,P36897,Q9ULV5,P54259,P02686,Q15797,P84022,O43294,Q02363,P10415,Q92934,P08575,P16410,P17947,Q16288,P11597,Q16643,P05106,P04637,Q92835,P05412,Q13009,Q13418,P61586,Q04206,Q9NR12,P14416,O00255,Q16539,O14543,P49768,P00441,P12956,P16871,P52565,Q05586,Q02750,Q92793,Q8N726,P61981,O75030,Q99626,O15105,O60674,P43403,P04626,P43405,P28482,P11831,P29323,O15198,P07948,P10636,P13010,P07196,P10721,P62988,…	763	492	14116	2.5946	2.09539e-09	2.0148e-11	1.08413e-09
GOTERM_BP_ALL	GO:0010604~positive regulation of macromolecule metabolic process	99	12.0879	6.14747e-13	P17275,Q12906,P36897,O60502,P37840,Q9ULV5,P19419,Q14289,Q15797,Q99460,Q15853,P84022,Q9BQA5,Q9Y6Q9,P52333,Q86WV1,Q00987,O43294,P29353,Q96J02,Q8TDY2,P10415,Q9UBK2,P08575,O00213,P17844,P17947,Q99728,P16220,P28074,P04637,P05412,P14784,P14317,P35638,Q04206,O00255,Q16539,O75925,P62633,Q9Y3R0,P35368,P01730,P12956,P49768,P21675,P17252,Q05586,Q92793,Q02750,P06493,O75030,P78527,Q99626,O00267,O15105,O60674,…	763	857	14116	2.13718	2.17922e-09	2.07545e-11	1.1275e-09
GOTERM_BP_ALL	GO:0019222~regulation of metabolic process	283	34.5543	7.41125e-13	P17275,O60502,Q9NYL2,O75494,Q15853,P23246,Q8N184,P78545,Q15717,P07737,Q16828,Q99683,Q00987,P16885,Q9UQM7,O43294,Q00839,Q15714,Q96J02,Q96SB4,Q96SB3,P20936,Q5JYX0,Q9BUB5,O00213,Q01844,P28074,Q02078,Q01201,Q01543,P14317,P61586,Q04206,P14416,P46527,P62633,Q00403,P17677,P01730,P52564,P17252,Q05586,Q92793,P04040,Q9UBW7,P24522,O60739,Q9NWA0,O95644,Q07352,P43405,Q9H5I1,P07948,O75676,Q13233,P41236,Q92918,…	763	3621	14116	1.44592	2.62711e-09	2.47841e-11	1.35923e-09
GOTERM_BP_ALL	GO:0031325~positive regulation of cellular metabolic process	100	12.21	1.25706e-12	Q12906,P17275,O60502,Q9ULV5,Q14289,P19419,Q15797,P84022,Q15853,Q9Y6Q9,Q00987,O43294,P10415,P08575,O00213,P17844,P47712,P28074,P08238,P14317,Q04206,Q16539,P62633,P35368,P12956,P01730,P17252,Q05586,Q02750,Q92793,O00267,O60674,P19544,P43405,P28482,P11831,P46734,P62701,P07948,Q13233,P10827,P20226,P41235,P05067,P24941,Q92997,P62988,Q06413,P01019,P19532,P11802,P20783,Q04917,Q9Y463,P00533,P31749,P40763,…	763	880	14116	2.10235	4.45644e-09	4.1649e-11	2.30571e-09
GOTERM_BP_ALL	GO:0030030~cell projection organization	57	6.95971	1.46591e-12	P09936,P08567,Q14289,P11137,P61006,P60709,P43034,P12830,P61764,Q00535,P10415,P23471,Q96SB3,Q5JYX0,O00213,Q96CW9,Q13464,P35579,P16220,Q92574,Q13418,P14416,P04271,Q01851,Q9UHB6,O43639,P60953,P17677,P00441,P17252,Q02750,Q9Y5K6,O60674,P04626,Q06124,P32238,P29323,P19793,P43146,Q13972,P16144,P07196,P05067,P62988,B6EC88,P50552,Q05397,P20783,P62330,P21860,P16333,P00533,P23229,P31749,O43602	763	368	14116	2.86559	5.19675e-09	4.81181e-11	2.68874e-09
GOTERM_BP_ALL	GO:0009314~response to radiation	40	4.884	1.80503e-12	P17275,O15259,P35368,O15287,Q92889,Q15835,P12956,Q9NYL2,Q05586,P28562,P04040,P02461,P78527,Q12879,P38398,Q00535,P38936,P55210,P55211,P10415,P08575,O00213,O00562,P05067,P07203,P10721,P04637,Q13432,P28715,Q04206,P42574,O00255,P14416,P00533,P49407,O14543,P31749,P29590,P45983,P01112	763	200	14116	3.70013	6.39873e-09	5.87039e-11	3.31063e-09
GOTERM_BP_ALL	GO:0050851~antigen receptor-mediated signaling pathway	17	2.0757	2.19268e-12	O14492,P08575,P49768,P11912,P15391,P49810,Q86WV1,O43318,P56945,P43403,P16885,P43405,P28482,P06241,Q9Y4K3,Q9Y6K9,P07948	763	33	14116	9.53064	7.77309e-09	7.06645e-11	4.02171e-09
GOTERM_BP_ALL	GO:0031323~regulation of cellular metabolic process	271	33.0891	3.11714e-12	P17275,O60502,Q9NYL2,O75494,Q15853,P23246,Q8N184,P78545,Q15717,P07737,Q16828,Q99683,Q00987,Q9UQM7,O43294,Q00839,Q15714,Q96SB4,Q96SB3,P20936,Q5JYX0,Q9BUB5,O00213,Q01844,P28074,Q02078,Q01201,Q01543,P14317,P61586,Q04206,P14416,P46527,P62633,Q00403,P17677,P01730,P52564,P17252,Q05586,Q92793,P04040,Q9UBW7,P24522,Q9NWA0,O95644,O60739,Q07352,P43405,Q9H5I1,P07948,O75676,Q13233,P41236,Q92918,Q9NP72,P41235,…	763	3464	14116	1.44737	1.10504e-08	9.95529e-11	5.71734e-09
GOTERM_BP_ALL	GO:0002764~immune response-regulating signal transduction	21	2.5641	4.29959e-12	Q99836,O14492,P08575,P49768,P11912,P15391,P49810,B6EC88,Q86WV1,O43318,P56945,P43403,P16885,P51617,P43405,P28482,Q04206,P06241,Q9Y4K3,Q9Y6K9,P07948	763	56	14116	6.93775	1.52419e-08	1.36089e-10	7.886e-09
GOTERM_BP_ALL	GO:0010647~positive regulation of cell communication	52	6.34921	7.44486e-12	P36897,Q9UBB5,P12931,P37840,P29692,P13591,P42262,Q9Y6Q9,O43318,Q9NRW4,O43294,Q14790,P08575,P21333,P17948,P48023,P14317,P61586,Q13418,Q04206,O43324,O00255,Q9NYJ8,Q99836,P06239,P01730,Q14164,P04040,Q15303,O60674,P43403,P04626,Q6PIZ9,Q06124,P43405,Q9Y4K3,P07948,P07203,P10721,P62988,B6EC88,P03372,P01019,Q14318,Q13485,P21860,P00533,Q99759,P01112	763	329	14116	2.92412	2.63919e-08	2.33557e-10	1.36549e-08
GOTERM_BP_ALL	GO:0009416~response to light stimulus	32	3.9072	7.6386e-12	P17275,O15259,P35368,Q92889,Q15835,Q05586,P28562,P04040,Q12879,Q00535,P38936,P55210,P55211,P10415,O00213,O00562,P05067,P07203,P10721,P04637,Q13432,P28715,Q04206,P42574,O00255,P14416,P00533,P49407,P31749,P45983,P29590,P01112	763	138	14116	4.29001	2.70787e-08	2.37532e-10	1.40102e-08
GOTERM_BP_ALL	GO:0051094~positive regulation of developmental process	47	5.73871	8.20471e-12	P17275,P23443,Q9ULV5,P12956,P52565,P16871,P17252,Q02750,Q15797,P84022,Q99626,O60674,P43403,O43294,Q02363,P43405,P11831,P29323,O15198,P07948,P10415,P62745,P10636,Q92934,P08575,P13010,P07196,Q16288,Q9NYA1,P47712,P10721,P05412,Q92835,Q13009,P01019,Q13485,Q13418,P20783,P61586,Q04206,Q9NR12,P16671,O00255,P14416,Q16539,O14543,P31749	763	278	14116	3.12781	2.90855e-08	2.52918e-10	1.50485e-08
GOTERM_BP_ALL	GO:0045597~positive regulation of cell differentiation	42	5.12821	8.75399e-12	P17275,Q9ULV5,P12956,P52565,P16871,Q02750,Q15797,P84022,Q99626,O60674,P43403,O43294,Q02363,P43405,P11831,P29323,O15198,P07948,P10415,P10636,Q92934,P08575,P13010,P07196,Q16288,P10721,P05412,Q92835,Q13009,P01019,Q13485,Q13418,P20783,P61586,Q04206,Q9NR12,P16671,O00255,P14416,Q16539,O14543,P31749	763	229	14116	3.39313	3.10329e-08	2.67525e-10	1.60561e-08
GOTERM_BP_ALL	GO:0002757~immune response-activating signal transduction	20	2.442	9.27193e-12	Q99836,O14492,P08575,P49768,P11912,P15391,P49810,Q86WV1,O43318,P56945,P43403,P16885,P51617,P43405,P28482,Q04206,P06241,Q9Y4K3,Q9Y6K9,P07948	763	52	14116	7.11564	3.28689e-08	2.80931e-10	1.7006e-08
GOTERM_BP_ALL	GO:0002682~regulation of immune system process	57	6.95971	9.36979e-12	P37840,O14492,P15391,P84022,P02461,P49810,O43318,Q86WV1,P16885,Q02363,P38936,P04264,Q96J02,O00160,Q92934,P08575,P16410,P17947,O43561,Q92835,P05412,Q04206,Q16539,Q96CW1,O43639,Q99836,P30273,P06239,P01730,P00441,P49768,P16871,Q9NWQ8,Q8N726,Q01362,O75030,P56945,P43403,P51617,P04626,Q6PIZ9,P43405,P28482,P06241,Q9Y4K3,Q9Y6K9,P07948,Q96QH2,P11912,P07203,B6EC88,Q04759,P19532,Q92956,P42574,P16333,P29590	763	385	14116	2.73906	3.32161e-08	2.81492e-10	1.71856e-08
GOTERM_BP_ALL	GO:0043405~regulation of MAP kinase activity	32	3.9072	1.38637e-11	P00441,Q14289,P52564,P49768,Q9NYL2,P17252,Q02750,O60271,Q9NRW4,Q16828,Q99683,P04626,P43405,Q06124,P08913,Q8WU20,P46734,P18089,P29353,P18825,Q13233,P08575,Q92918,Q05923,P10721,B6EC88,Q9ULV8,Q99750,Q13418,Q16512,Q9BY84,P00533	763	141	14116	4.19873	4.91468e-08	4.12998e-10	2.5428e-08
GOTERM_BP_ALL	GO:0002768~immune response-regulating cell surface receptor signaling pathway	18	2.1978	1.67913e-11	O14492,P08575,P49768,P11912,P15391,P49810,B6EC88,Q86WV1,O43318,P56945,P43403,P16885,P43405,P28482,P06241,Q9Y4K3,Q9Y6K9,P07948	763	42	14116	7.92885	5.95253e-08	4.96044e-10	3.07977e-08
GOTERM_BP_ALL	GO:0031399~regulation of protein modification process	48	5.86081	1.90859e-11	P36897,O60502,P37840,P01730,Q14289,P49768,Q9NYL2,P17252,Q99460,P06493,P49810,Q8N726,O15105,Q99683,O60674,P38398,P43405,Q00535,P07948,P10415,Q8TDY2,Q96SB3,Q9UBK2,Q13233,P08575,Q92918,P41235,Q05655,P05107,P28074,Q92574,P62988,B6EC88,P05412,P01019,Q99750,P14317,Q13485,Q92956,O00255,Q16512,P00533,O75925,O14543,P29590	763	295	14116	3.01028	6.76597e-08	5.59171e-10	3.50063e-08
GOTERM_BP_ALL	GO:0032879~regulation of localization	75	9.15751	3.52954e-11	O60502,P36897,P37840,Q14289,P84022,O00308,P27986,P12830,O15530,P61764,P16885,Q9UQM7,Q00535,P17612,O43707,P10415,O00160,P49841,P08575,P46459,P21333,P17948,P11597,P05106,Q99728,P47712,P16220,Q14344,Q13418,P61586,P14416,P46527,P06239,P23443,Q07666,P22681,P17252,P52565,O60271,Q02750,Q8N726,Q9Y5K6,Q15303,Q01362,P04899,P62158,Q13017,P12814,P56945,O15105,P02511,O60674,Q6PIZ9,P43405,Q06124,P28482,Q9Y4K3,…	763	610	14116	2.27467	1.25122e-07	1.02559e-09	6.47366e-08
GOTERM_BP_ALL	GO:0043254~regulation of protein complex assembly	25	3.0525	3.88523e-11	Q01082,P08567,O43639,P60953,P21675,P61764,P11831,P10636,P20936,Q13233,P35612,P35611,Q08495,P49841,Q5JYX0,O15020,Q13541,O14604,P11277,Q13813,B6EC88,P06396,P62330,P16333,P02549,P46527	763	90	14116	5.13907	1.37732e-07	1.11977e-09	7.12607e-08
GOTERM_BP_ALL	GO:0044238~primary metabolic process	462	56.4103	4.48023e-11	Q99558,P27815,Q504Q3,O75494,P27635,Q8N184,Q16829,Q16828,O75554,Q86TQ8,Q00839,Q96SB4,Q96SB3,Q92934,Q9BUB5,Q13464,Q9NSE4,P28074,Q02078,Q01201,Q01543,P14416,Q00403,P22681,P52564,P01730,Q92905,P46926,Q9UBW7,Q13444,P24522,O95644,Q9NWA0,Q07352,P21802,Q6P2Q9,Q9H5I1,P07947,P20309,P07949,P07948,O75676,Q13233,P51991,Q92918,P27361,Q9NRG1,P07814,P13051,Q05397,Q08170,O75771,P14618,O75582,P40763,Q01130,Q06187,…	763	6923	14116	1.23462	1.58824e-07	1.28084e-09	8.21737e-08
GOTERM_BP_ALL	GO:0006461~protein complex assembly	66	8.05861	4.77486e-11	P04350,P07437,Q9UBB5,P12931,Q9ULV5,P36404,Q14289,Q15797,O60711,P84022,P12830,P62993,Q00987,P16389,O15360,Q9BQE3,Q00535,Q9UBK2,Q14790,P17987,P21333,P06748,P24928,Q9UGJ1,P04637,Q92574,P14784,Q13418,O75563,Q15393,Q9NQA5,Q00403,O43639,O95402,P14868,P21675,O60271,Q02750,Q92793,P04040,Q9Y5K6,P62487,Q12962,P07900,P02511,P51617,P43405,Q9UKJ0,Q9Y478,P78352,Q13233,Q00597,P43005,P20226,P07196,P17096,Q13177,…	763	505	14116	2.41791	1.69269e-07	1.35415e-09	8.75776e-08
GOTERM_BP_ALL	GO:0070271~protein complex biogenesis	66	8.05861	4.77486e-11	P04350,P07437,Q9UBB5,P12931,Q9ULV5,P36404,Q14289,Q15797,O60711,P84022,P12830,P62993,Q00987,P16389,O15360,Q9BQE3,Q00535,Q9UBK2,Q14790,P17987,P21333,P06748,P24928,Q9UGJ1,P04637,Q92574,P14784,Q13418,O75563,Q15393,Q9NQA5,Q00403,O43639,O95402,P14868,P21675,O60271,Q02750,Q92793,P04040,Q9Y5K6,P62487,Q12962,P07900,P02511,P51617,P43405,Q9UKJ0,Q9Y478,P78352,Q13233,Q00597,P43005,P20226,P07196,P17096,Q13177,…	763	505	14116	2.41791	1.69269e-07	1.35415e-09	8.75776e-08
GOTERM_BP_ALL	GO:0002429~immune response-activating cell surface receptor signaling pathway	17	2.0757	5.22028e-11	O14492,P08575,P49768,P11912,P15391,P49810,Q86WV1,O43318,P56945,P43403,P16885,P43405,P28482,P06241,Q9Y4K3,Q9Y6K9,P07948	763	39	14116	8.06439	1.85059e-07	1.46872e-09	9.57473e-08
GOTERM_BP_ALL	GO:0048167~regulation of synaptic plasticity	21	2.5641	7.12321e-11	P78352,P37840,P49768,Q13972,Q05586,P49810,Q16643,P61981,Q12879,P10721,P62988,P01019,Q9UQM7,Q04917,Q00535,P14416,P29323,P01112	763	64	14116	6.07053	2.52518e-07	1.98833e-09	1.3065e-07
GOTERM_BP_ALL	GO:0008361~regulation of cell size	38	4.6398	8.37338e-11	P35368,P36897,P08567,Q14289,P16871,P31947,P84022,Q8N726,Q13017,P02511,P21802,P38936,P10415,Q8TDY2,P10636,Q96SB3,P22607,P16860,O00213,P41235,P17844,P19634,P05067,Q16288,Q9NYA1,P06748,P16220,Q92574,P04637,P01019,Q13485,Q13418,P11802,P68133,P46527,P31749,O43602,P29590	763	206	14116	3.41274	2.96836e-07	2.31903e-09	1.5358e-07
GOTERM_BP_ALL	GO:0031328~positive regulation of cellular biosynthetic process	80	9.76801	9.04241e-11	P17275,Q12906,P36897,Q9ULV5,P19419,Q14289,Q15797,P84022,Q15853,Q9BQA5,Q9Y6Q9,Q86WV1,P52333,O43294,P29353,Q9UBK2,O00213,P17844,P17947,P47712,P06748,P16220,P04637,P05412,P08238,P35638,Q04206,O00255,Q16539,O75925,P62633,Q9Y3R0,P12956,P01730,P21675,Q05586,Q92793,O75030,P78527,Q99626,P07900,O00267,O60674,P38398,P19544,P51617,P43405,P28482,P11831,Q9Y4K3,P46734,O15198,P62701,P19793,Q13233,P10827,Q9BX66,…	763	685	14116	2.16066	3.20553e-07	2.48491e-09	1.65851e-07
GOTERM_BP_ALL	GO:0006917~induction of apoptosis	49	5.98291	1.01917e-10	P07437,P36897,P42224,P06239,P49768,P17252,O00273,P31947,P84022,P49810,Q8N726,Q06187,O60238,O43464,Q9BWF2,Q99683,O60674,P38398,P28482,P61247,O15304,P38936,Q9Y6K9,Q9Y4K3,Q8WUY3,Q9Y572,Q92934,Q14790,P43146,Q9UHI6,Q13972,P05067,P00519,Q9HA38,P07203,P04637,P48023,P62988,B6EC88,Q13009,P15498,P42574,O75940,P46527,P45983,P29590	763	320	14116	2.83291	3.61295e-07	2.77919e-09	1.8693e-07
GOTERM_BP_ALL	GO:0043406~positive regulation of MAP kinase activity	26	3.1746	1.11832e-10	P00441,Q14289,P52564,P49768,Q9NYL2,O60271,Q02750,Q99683,P04626,P43405,Q06124,P08913,Q8WU20,P46734,P18089,P29353,P18825,Q13233,P08575,Q92918,P10721,B6EC88,Q99750,Q13418,Q16512,P00533	763	102	14116	4.71585	3.96443e-07	3.02628e-09	2.05115e-07
GOTERM_BP_ALL	GO:0012502~induction of programmed cell death	49	5.98291	1.13625e-10	P07437,P36897,P42224,P06239,P49768,P17252,O00273,P31947,P84022,P49810,Q8N726,Q06187,O60238,O43464,Q9BWF2,Q99683,O60674,P38398,P28482,P61247,O15304,P38936,Q9Y6K9,Q9Y4K3,Q8WUY3,Q9Y572,Q92934,Q14790,P43146,Q9UHI6,Q13972,P05067,P00519,Q9HA38,P07203,P04637,P48023,P62988,B6EC88,Q13009,P15498,P42574,O75940,P46527,P45983,P29590	763	321	14116	2.82409	4.02802e-07	3.05153e-09	2.08405e-07
GOTERM_BP_ALL	GO:0007399~nervous system development	110	13.431	1.20806e-10	P07437,P54252,P09936,Q14289,P54259,P11137,P43034,Q15797,P49810,P07737,O43318,P61764,P10415,Q96SB3,Q96FJ2,Q5JYX0,Q14790,O00213,Q9NRA0,O00562,Q16288,Q16643,Q02078,Q13009,Q92730,P09211,P61586,Q04206,Q9NRI5,P14416,P60953,P17677,P12956,P52565,P17252,Q05586,Q02535,Q02750,Q15303,O43464,O60674,Q06124,P06241,P11831,P20309,P07949,P07948,P10636,Q9ULJ8,P43146,Q13972,P07196,P05067,Q92997,P62988,Q06413,P06396,…	763	1088	14116	1.87047	4.28258e-07	3.21999e-09	2.21576e-07
GOTERM_BP_ALL	GO:0051493~regulation of cytoskeleton organization	30	3.663	1.38981e-10	Q9UHB6,Q01082,P08567,O43639,Q8TAP6,P11137,P84022,P38398,P10636,O00160,P20936,Q13233,P35612,P35611,Q08495,O15020,O14604,P11277,P06748,Q13813,Q92574,Q04759,P06396,Q13418,P61586,O14980,P62330,P16333,P02549,P46527	763	136	14116	4.08103	4.92687e-07	3.67677e-09	2.54911e-07
GOTERM_BP_ALL	GO:0044092~negative regulation of molecular function	50	6.10501	1.43135e-10	P08567,P37840,P49768,P17252,P31947,Q02535,Q99460,P04040,Q8N726,P61981,P04899,P62158,O00308,Q9NRW4,O15105,Q16828,O15530,P24522,O60674,P51617,Q02363,P08913,O15304,P38936,P63096,Q15011,P08575,P10827,P21333,P41235,Q05923,Q13177,Q05655,P07203,P28074,P04637,P62988,Q9ULV8,Q99750,Q13418,P35638,O00255,P42574,P14416,Q9BY84,P46527,P31749	763	334	14116	2.76956	5.07412e-07	3.75861e-09	2.62529e-07
GOTERM_BP_ALL	GO:0008284~positive regulation of cell proliferation	57	6.95971	1.67676e-10	P36897,P42224,Q9ULV5,Q14289,Q00987,Q02363,P08913,P30305,P38936,P29353,P10415,P62140,P08575,Q9NRA0,P17948,P06748,P47712,P05412,P46087,P14317,Q13418,Q04206,P14416,Q96MW5,P46527,P62633,O43639,P23443,P17252,Q15303,P04899,Q13017,Q99626,O60674,P43403,P32239,P04626,P43405,P28482,P21802,P62244,P07948,P62701,P27694,P22607,P24941,P07384,Q9NYA1,P10721,B6EC88,Q04759,P01019,P11802,P42679,P16333,P00533,P01112	763	414	14116	2.54719	5.94411e-07	4.37067e-09	3.07541e-07
GOTERM_BP_ALL	GO:0009891~positive regulation of biosynthetic process	80	9.76801	1.82904e-10	P17275,Q12906,P36897,Q9ULV5,P19419,Q14289,Q15797,P84022,Q15853,Q9BQA5,Q9Y6Q9,Q86WV1,P52333,O43294,P29353,Q9UBK2,O00213,P17844,P17947,P47712,P06748,P16220,P04637,P05412,P08238,P35638,Q04206,O00255,Q16539,O75925,P62633,Q9Y3R0,P12956,P01730,P21675,Q05586,Q92793,O75030,P78527,Q99626,P07900,O00267,O60674,P38398,P19544,P51617,P43405,P28482,P11831,Q9Y4K3,P46734,O15198,P62701,P19793,Q13233,P10827,Q9BX66,…	763	695	14116	2.12957	6.48395e-07	4.73281e-09	3.35472e-07
GOTERM_BP_ALL	GO:0009719~response to endogenous stimulus	56	6.83761	2.1145e-10	P17275,P36897,O60502,P42224,P12931,O14492,Q14289,Q15797,P28562,Q12879,P27986,P62993,O15530,P38936,P17612,P29353,P10415,P49588,P47712,Q14232,Q92574,P14317,P35638,Q04206,P14416,O14543,P35368,P23443,P17252,Q05586,Q02750,Q15303,P09874,P78527,P13569,P56945,P02511,O60674,P38398,P04626,Q06124,P28482,P11831,P07948,P19793,P10827,Q9BX66,Q13541,P07196,B6EC88,Q04759,P03372,P68133,P21860,P31749,P40763	763	405	14116	2.55812	7.4959e-07	5.43181e-09	3.87829e-07
GOTERM_BP_ALL	GO:0007265~Ras protein signal transduction	26	3.1746	2.18631e-10	Q9NS23,P12931,P52565,Q02750,Q7L0Q8,Q13017,P46109,P62993,Q16644,P08913,P28482,Q7L591,O60496,P29353,O15264,P62745,P49137,Q13464,P27361,Q99704,O75791,O43561,Q14344,P61586,Q6FHA6,Q16539,P01112	763	105	14116	4.58111	7.75048e-07	5.57589e-09	4.01001e-07
GOTERM_BP_ALL	GO:0048666~neuron development	50	6.10501	2.42346e-10	Q01851,P09936,Q15835,P17677,Q14289,P00441,P49768,P17252,P60709,P11137,P43034,Q02750,O43464,P12830,P61764,O60674,P04626,P32238,Q06124,Q00535,P11831,P29323,P07949,P23471,P10415,Q96SB3,Q96FJ2,P19793,P43146,Q96CW9,O00213,Q13972,P07196,P05067,P16220,B6EC88,P62988,P50552,Q05397,Q92730,Q13418,P20783,P14416,P21860,P00533,P04271,O43602	763	339	14116	2.72871	8.59116e-07	6.13654e-09	4.44497e-07
GOTERM_BP_ALL	GO:0022604~regulation of cell morphogenesis	29	3.5409	2.72904e-10	P49768,P52565,P02686,Q05586,P04075,Q15797,P84022,Q7L0Q8,O15105,P15311,Q9UEE9,O43294,P06241,P29323,P10636,P20936,P07196,Q16288,P05107,P35579,P16452,Q14344,Q13009,Q05397,Q13485,Q13418,P61586,Q04917,P02549	763	131	14116	4.09556	9.67445e-07	6.86131e-09	5.00545e-07
GOTERM_BP_ALL	GO:0040008~regulation of growth	50	6.10501	2.9944e-10	P36897,P78310,P23443,P17677,P00441,Q14289,P31947,P84022,Q8N726,P09874,O95990,O43464,P56945,P02511,Q06124,P38936,P29353,Q96J02,P10415,P10636,Q96SB3,P16860,O00213,P41235,Q14511,Q13177,P05067,Q16288,Q9HA38,O96019,Q9NYA1,P16220,P04637,P62988,Q04759,P01019,Q05397,Q13485,Q13418,O00255,P14416,Q08345,P40763,P46527,O14543,P31749,P29590	763	341	14116	2.71271	1.06151e-06	7.47545e-09	5.49215e-07
GOTERM_BP_ALL	GO:0031175~neuron projection development	42	5.12821	3.22008e-10	Q01851,P09936,P17677,Q14289,P17252,P11137,P60709,Q02750,P43034,P12830,P61764,O60674,P04626,Q06124,P32238,Q00535,P29323,P23471,P10415,Q96SB3,P19793,P43146,O00213,Q96CW9,Q13972,P07196,P05067,P16220,P62988,B6EC88,P50552,Q05397,Q13418,P20783,P14416,P21860,P00533,P04271,O43602	763	256	14116	3.03526	1.14152e-06	7.98265e-09	5.90608e-07
GOTERM_BP_ALL	GO:0022402~cell cycle process	69	8.42491	3.29277e-10	Q12906,P07437,Q9NYL2,P43034,Q99460,P84022,Q9BQA5,Q7L0Q8,Q00987,O15360,Q9UQM7,P30305,P30304,P38936,P30307,P10415,O60381,Q96SB3,P62140,P49841,O00213,P00519,P35579,Q99728,P06748,P28074,P04637,Q13418,P35638,O00255,P46527,Q9NS23,Q07666,P52564,Q6IEH8,Q14978,P21675,O60232,Q02750,P06493,Q96BK5,Q8N726,Q9Y5K6,P24522,O95644,P38398,Q9H5I1,Q15637,Q14980,P27694,Q8WUY3,Q96MT8,P54652,Q6KC79,Q14511,P05067,P24941,…	763	565	14116	2.25937	1.16729e-06	8.10617e-09	6.03941e-07
GOTERM_BP_ALL	GO:0051726~regulation of cell cycle	49	5.98291	3.32909e-10	P17275,Q9NYL2,P31947,P84022,Q9BQA5,P11142,Q00987,Q02363,Q13243,Q00535,P30304,P38936,P30307,P10415,Q96SB3,P62140,P08575,Q5JYX0,O00213,P06748,P04637,P05412,O00255,Q16539,P46527,P19784,O15287,P60953,Q92905,Q8TAP6,Q02535,P06493,Q8N726,P24522,P38398,Q06124,P62244,P62745,Q96MT8,P41235,P05067,P24941,Q9NYA1,Q04759,O14980,P11802,P42574,P00533,P31749,P29590	763	331	14116	2.73877	1.18016e-06	8.13906e-09	6.10603e-07
GOTERM_BP_ALL	GO:0033043~regulation of organelle organization	38	4.6398	3.91514e-10	Q9UHB6,O43639,P08567,Q01082,Q92889,P60953,P37840,Q8TAP6,P11137,P84022,P38398,P30307,P10636,P20936,O00160,Q9UBK2,P35612,Q13233,Q5JYX0,Q08495,P35611,O15020,O14604,P11277,P47712,P06748,Q13813,Q92574,Q04759,P06396,Q13418,O14980,P61586,P62330,O00255,P16333,P46527,P02549,P29590	763	217	14116	3.23975	1.38792e-06	9.50628e-09	7.18092e-07
GOTERM_BP_ALL	GO:0030182~neuron differentiation	58	7.08181	5.15527e-10	P07437,P09936,P36897,Q14289,P11137,P60709,P43034,P12830,P61764,Q00535,P10415,P23471,Q96SB3,Q96FJ2,Q5JYX0,O00213,Q96CW9,Q16288,P16220,Q92730,Q13418,P14416,P04271,Q01851,P60953,P17677,Q15835,P49768,P00441,P17252,Q02535,Q02750,O43464,O60674,P04626,Q06124,P32238,P11831,P29323,P07949,P19793,P43146,Q13972,P07196,P05067,P62988,B6EC88,Q04759,P50552,Q05397,Q13485,P20783,P21860,P00533,P40763,O43602	763	438	14116	2.44986	1.82754e-06	1.24323e-08	9.4555e-07
GOTERM_BP_ALL	GO:0006928~cell motion	61	7.44811	5.84433e-10	P07437,P36897,P12931,Q12904,Q14289,P60709,P43034,P08913,Q00535,Q9Y490,O00213,P26038,Q13464,P17948,Q03405,P05107,P35579,Q14344,P06753,P14416,Q16539,P45983,Q01851,O43639,P23443,P17677,P49768,P17252,P52565,Q02750,Q9Y5K6,P78527,P56945,O60674,P04626,P08670,P43405,P32238,P06241,P11831,P29323,P07949,Q9UQC2,P43146,P05067,P07203,P10721,P62988,B6EC88,P50552,Q05397,P20783,P63261,P62330,P16333,P23229,P40763,…	763	475	14116	2.37587	2.07181e-06	1.39987e-08	1.07193e-06
GOTERM_BP_ALL	GO:0007568~aging	26	3.1746	6.30602e-10	O60502,P36897,P23443,P00441,P17252,Q8N726,P02511,P62993,P11831,P10415,P19793,Q05655,P06748,P47712,P04637,Q04759,Q92835,P05412,P06396,P28715,P35638,Q13418,Q04206,O14543,P01112,P29590	763	110	14116	4.37288	2.23548e-06	1.50032e-08	1.15661e-06
GOTERM_BP_ALL	GO:0050804~regulation of synaptic transmission	29	3.5409	6.8093e-10	P37840,P49768,Q05586,Q15303,P42262,P49810,P61981,Q12879,P04899,P61764,Q9UQM7,Q00535,P17612,P29323,P62068,P78352,Q13972,Q16643,P10721,P62988,P01019,P20783,Q04917,P14416,P00533,P01112	763	136	14116	3.94499	2.4139e-06	1.60927e-08	1.24892e-06
GOTERM_BP_ALL	GO:0048583~regulation of response to stimulus	60	7.32601	6.84767e-10	P08567,P12931,O14492,Q14289,Q9NYL2,P15391,P84022,P49810,P02461,O43318,Q86WV1,Q9NRW4,Q99683,P16885,P04264,O00160,P08575,P16410,Q16288,P47712,P06748,Q92835,Q04206,O43324,P14416,O00255,Q96CW1,O14543,Q99836,P30273,P49768,P16871,P17252,Q05586,Q01362,P56945,O60674,P43403,P38398,P51617,P43405,P28482,Q9HBA0,P06241,Q9Y6K9,Q9Y4K3,P07948,Q96QH2,Q13233,Q92918,P11912,P41235,Q05655,P07203,B6EC88,P01019,Q99750,…	763	465	14116	2.38718	2.42749e-06	1.60761e-08	1.25596e-06
GOTERM_BP_ALL	GO:0001775~cell activation	44	5.37241	1.01793e-09	O43639,P08567,P06239,P37840,P01730,P35268,P49768,P16871,P84022,P49810,P02461,P78527,Q13094,P27986,Q00653,P61764,P43403,P16885,P11836,P43405,P06241,Q9Y4K3,P07948,P10415,P63104,O00160,Q8NDB2,P08575,P11912,Q05655,O43561,P35579,P04637,B6EC88,Q14344,Q01201,P15498,P01019,O75563,P16333,Q92597,P00533,O15162,Q9HCN6	763	287	14116	2.83634	3.60855e-06	2.37405e-08	1.86703e-06
GOTERM_BP_ALL	GO:0007049~cell cycle	84	10.2564	1.20676e-09	Q12906,P07437,P36404,P36405,Q9NYL2,P05783,P43034,P28562,Q99460,P84022,Q9BQA5,Q7L0Q8,P62136,Q00987,O15360,Q9UQM7,P30305,P30304,Q00535,P38936,P30307,O15264,P10415,Q8TDY2,O60381,Q96SB3,P62140,P49841,Q8WUM4,O00213,P00519,P35579,Q99728,P06748,P28074,P04637,Q13418,P35638,O00255,P46527,Q9NS23,P36873,Q07666,P52564,Q6IEH8,Q14978,P21675,O60232,Q02750,P06493,Q96BK5,Q8N726,Q9Y5K6,P41220,P62158,O00267,P24522,…	763	776	14116	2.00265	4.27797e-06	2.79606e-08	2.21337e-06
GOTERM_BP_ALL	GO:0032956~regulation of actin cytoskeleton organization	23	2.8083	1.2342e-09	Q9UHB6,O00160,P20936,O43639,Q01082,P08567,P35612,Q13233,P35611,Q08495,O15020,O14604,P84022,P11277,Q13813,Q92574,Q04759,P06396,P61586,Q13418,P62330,P16333,P02549	763	89	14116	4.78107	4.37521e-06	2.84105e-08	2.26369e-06
GOTERM_BP_ALL	GO:0042592~homeostatic process	82	10.0122	1.33261e-09	O60502,O14492,P37840,Q14289,P02686,Q15797,P62753,Q15853,Q12879,P02730,Q9UBY0,P02458,P16885,Q02363,P55011,Q00535,P10415,Q9UBK2,Q15011,Q92934,P08575,P05771,P11597,Q99728,P47712,P06748,P04637,Q92574,P16452,Q14344,P05412,P14317,Q13418,P35638,P14416,O00255,P35368,Q92889,P06239,P50461,P49768,P00441,P12956,P17252,P16871,Q05586,P04075,Q92793,Q96BK5,Q14643,Q15303,P09874,P78527,O15105,O60674,P04626,P32239,…	763	751	14116	2.02004	4.72408e-06	3.0478e-08	2.44419e-06
GOTERM_BP_ALL	GO:0043523~regulation of neuron apoptosis	23	2.8083	1.55172e-09	P20936,P37840,P49588,P49768,P00441,Q13464,Q05586,P07196,P07203,P04637,P05412,P03372,O60674,P04150,P01019,P61586,Q13418,P20783,Q00535,P21860,P55211,P01112,P10415	763	90	14116	4.72795	5.50085e-06	3.52619e-08	2.84608e-06
GOTERM_BP_ALL	GO:0002376~immune system process	100	12.21	1.64596e-09	P07437,P08567,Q12904,P84022,P49810,O43318,P16885,P10415,O00160,Q5JYX0,Q14790,P08575,P16410,Q13464,P31994,Q01201,P14317,Q04206,O75563,P02549,Q99836,O43639,P06239,P60953,P12956,P01730,P17252,Q9NWQ8,Q14164,P14598,Q13094,O60674,P43403,P11836,P43405,P28482,P06241,P63104,P07948,P27694,P35612,P35611,Q00597,P13051,P19532,Q92597,P31749,P36897,P37840,O14492,P02686,P15391,Q8N6C8,Q86WV1,P27986,P40259,Q02363,…	763	998	14116	1.85377	5.83493e-06	3.71653e-08	3.01893e-06
GOTERM_BP_ALL	GO:0051129~negative regulation of cellular component organization	29	3.5409	1.91717e-09	Q9UHB6,Q01082,Q92889,P60953,P37840,P49768,P02686,P52565,P11137,O15105,P38398,P29323,P10636,Q13233,P35612,Q5JYX0,P35611,Q08495,O15020,Q13541,O14604,P11277,P06748,Q13813,P06396,Q05397,P61586,P62330,Q04917,P02549	763	142	14116	3.7783	6.79634e-06	4.30149e-08	3.51636e-06
GOTERM_BP_ALL	GO:0007264~small GTPase mediated signal transduction	45	5.49451	2.17911e-09	O75815,Q9NS23,P60953,P12931,Q8N5H7,P36404,P36405,P36406,Q9BPW5,Q96AX2,P51153,P52565,P61006,Q02750,Q5W0J0,Q7L0Q8,Q13017,P46109,P62993,Q16644,P28482,P08913,Q15382,Q7L591,P61225,O60496,O15264,P29353,P62834,P49137,P62745,Q5JYX0,Q13464,Q13972,Q9NP72,P27361,O75791,Q99704,O43561,Q14344,Q13009,P19235,Q92730,P61586,P62330,Q6FHA6,Q16539,P01112	763	305	14116	2.7296	7.7249e-06	4.85845e-08	3.99679e-06
GOTERM_BP_ALL	GO:0051017~actin filament bundle formation	12	1.4652	2.26617e-09	Q9UHB6,P12814,P15311,P35612,P42684,P35611,Q08495,Q9BX66,Q14289,P61586,O43707,Q14511	763	21	14116	10.5718	8.03354e-06	5.02098e-08	4.15647e-06
GOTERM_BP_ALL	GO:0010720~positive regulation of cell development	20	2.442	2.35207e-09	P10636,P12956,P52565,P13010,Q15797,P07196,Q16288,P84022,P10721,Q13009,Q13485,P61586,Q13418,P20783,O43294,Q04206,P14416,P29323,P07948,P10415	763	69	14116	5.36251	8.33806e-06	5.17894e-08	4.31403e-06
GOTERM_BP_ALL	GO:0009967~positive regulation of signal transduction	44	5.37241	2.41484e-09	Q99836,P36897,Q9UBB5,P06239,P12931,P01730,P13591,P29692,Q14164,P04040,Q9Y6Q9,O43318,Q9NRW4,O60674,P43403,Q6PIZ9,P04626,O43294,Q06124,P43405,Q9Y4K3,P07948,Q14790,P08575,P21333,P17948,P07203,P48023,P10721,B6EC88,P03372,Q14318,P01019,Q13485,P14317,Q13418,P61586,Q04206,O43324,O00255,P21860,Q9NYJ8,Q99759,P01112	763	295	14116	2.75942	8.56057e-06	5.28432e-08	4.42915e-06
GOTERM_BP_ALL	GO:0032970~regulation of actin filament-based process	23	2.8083	2.42714e-09	Q9UHB6,O00160,P20936,O43639,Q01082,P08567,P35612,Q13233,P35611,Q08495,O15020,O14604,P84022,P11277,Q13813,Q92574,Q04759,P06396,P61586,Q13418,P62330,P16333,P02549	763	92	14116	4.62516	8.60419e-06	5.27867e-08	4.45172e-06
GOTERM_BP_ALL	GO:0010608~posttranscriptional regulation of gene expression	36	4.3956	2.49616e-09	O43639,Q9H9G7,Q14289,P17252,Q15797,P84022,Q8N726,P78527,Q15717,Q08211,O15105,O60739,Q07352,P28482,Q00839,P62701,P10415,P49137,Q9UBK2,Q9BUB5,Q9HBH9,Q13541,P21333,Q05655,P05067,Q14232,Q92574,P11940,P67809,O15372,P11802,O75807,P16333,P31749,P29590,P82979	763	211	14116	3.15651	8.84885e-06	5.39567e-08	4.57831e-06
GOTERM_BP_ALL	GO:0051098~regulation of binding	30	3.663	2.58213e-09	Q99836,P49768,Q02535,P11171,P04040,P84022,Q8N726,P62158,Q9Y6Q9,O15105,O60674,P51617,Q02363,Q9UQM7,O15304,P10415,P35612,P10827,P35611,P41235,P21333,Q05655,P06748,Q04759,P01019,Q99750,Q13485,P35638,Q04206,O00255	763	153	14116	3.62758	9.15361e-06	5.54767e-08	4.73599e-06
GOTERM_BP_ALL	GO:0031644~regulation of neurological system process	30	3.663	2.58213e-09	P37840,P49768,Q05586,Q15303,P42262,P49810,P61981,P04899,Q12879,P61764,O15399,Q9UQM7,Q00535,P17612,P29323,P62068,P78352,Q13972,Q16643,P10721,P62988,P01019,P20783,Q04917,P14416,P00533,P01112	763	153	14116	3.62758	9.15361e-06	5.54767e-08	4.73599e-06
GOTERM_BP_ALL	GO:0046777~protein amino acid autophosphorylation	22	2.6862	2.96665e-09	P36897,Q13233,Q15835,P21675,Q16288,Q13177,P68400,P10721,O60674,Q05397,P43403,P04626,P51617,P43405,Q9UQM7,Q00535,P06241,P17612,P00533,P07947,Q99759,P31749	763	85	14116	4.7884	1.05167e-05	6.3354e-08	5.44125e-06
GOTERM_BP_ALL	GO:0001932~regulation of protein amino acid phosphorylation	32	3.9072	3.04739e-09	P36897,P01730,Q14289,P49768,Q9NYL2,P17252,P49810,O15105,Q99683,O60674,P43405,P07948,P10415,Q8TDY2,Q96SB3,Q13233,P08575,Q92918,P41235,Q05655,P05107,B6EC88,P05412,P01019,Q99750,Q13485,P14317,O00255,Q16512,Q92956,P00533,O14543	763	173	14116	3.42209	1.08029e-05	6.46885e-08	5.58934e-06
GOTERM_BP_ALL	GO:0006412~translation	47	5.73871	3.17138e-09	Q00403,P56192,P18124,Q7L2H7,P46777,P14868,Q12904,P35268,P47897,Q92905,P29692,P62753,P27635,P08865,P54136,P62945,P62899,O60739,Q9Y676,P61247,P62244,P62701,P68104,P49588,Q13155,P05388,Q9NSE4,P41252,P41250,Q14232,Q6PI48,P26641,P62988,Q15046,P07814,P13639,O15372,Q9P2J5,O00418,O43324,Q96MW5,P00533,Q9UBS0,P56537	763	331	14116	2.62698	1.12425e-05	6.692e-08	5.81677e-06
GOTERM_BP_ALL	GO:0048812~neuron projection morphogenesis	36	4.3956	3.2266e-09	Q01851,P09936,P17677,P17252,P60709,Q02750,P43034,P61764,O60674,P04626,P32238,Q06124,Q00535,P29323,P10415,P23471,P19793,P43146,O00213,Q96CW9,P07196,P05067,P16220,P62988,P50552,Q05397,Q13418,P20783,P21860,P14416,P00533,P04271,O43602	763	213	14116	3.12687	1.14382e-05	6.76823e-08	5.91805e-06
GOTERM_BP_ALL	GO:0000902~cell morphogenesis	49	5.98291	3.96115e-09	Q01851,P09936,P60953,P17677,Q15835,P00441,P16871,P17252,P60709,P16157,P61006,P43034,Q02750,P15311,P61764,O60674,O95644,P04626,P32238,Q06124,Q00535,P29323,P23471,P10415,P19793,Q5JYX0,P35611,P43146,Q96CW9,O00213,P07196,P05067,P35579,P16220,P16452,P62988,P50552,Q05397,Q13418,P20783,P61586,P21860,P14416,P00533,P04271,Q9Y5S2,O43602	763	356	14116	2.54644	1.40422e-05	8.26017e-08	7.26532e-06
GOTERM_BP_ALL	GO:0060284~regulation of cell development	35	4.2735	4.23916e-09	P54259,P49768,P12956,P52565,P02686,Q05586,Q15797,P84022,P61981,O15105,O43294,P29323,P07948,P10415,P10636,P13010,P07196,Q16288,Q16643,P10721,P04637,P62988,B6EC88,Q13009,Q05397,Q13485,Q13418,P20783,P61586,Q04206,Q04917,P14416	763	205	14116	3.15865	1.50277e-05	8.78821e-08	7.77523e-06
GOTERM_BP_ALL	GO:0051969~regulation of transmission of nerve impulse	29	3.5409	4.33198e-09	P37840,P49768,Q05586,Q15303,P42262,P49810,P61981,Q12879,P04899,P61764,Q9UQM7,Q00535,P17612,P29323,P62068,P78352,Q13972,Q16643,P10721,P62988,P01019,P20783,Q04917,P14416,P00533,P01112	763	147	14116	3.64979	1.53568e-05	8.92842e-08	7.94547e-06
GOTERM_BP_ALL	GO:0042493~response to drug	36	4.3956	4.70949e-09	P17275,O75815,P42224,P06239,P23443,Q15835,P37840,Q14289,P52564,P00441,P27815,P11387,Q15797,Q15303,Q12879,P13569,P12830,P04626,P68032,P38936,P05023,P07948,P10415,P63104,P19634,P16220,Q5T2W1,P04637,P05412,P32418,P35638,Q04206,P21860,P14416,P40763,O14543	763	216	14116	3.08344	1.6695e-05	9.65038e-08	8.63788e-06
GOTERM_BP_ALL	GO:0010557~positive regulation of macromolecule biosynthetic process	73	8.91331	5.06288e-09	P17275,Q12906,P36897,Q9ULV5,P19419,Q14289,Q15797,P84022,Q15853,Q9BQA5,Q9Y6Q9,P52333,Q86WV1,O43294,P29353,Q9UBK2,O00213,P17844,P17947,P16220,P04637,P05412,P35638,Q04206,O00255,Q16539,O75925,P62633,Q9Y3R0,P12956,P01730,P21675,Q05586,Q92793,O75030,P78527,Q99626,O00267,P38398,P19544,P51617,P43405,P28482,P11831,Q9Y4K3,P46734,O15198,P62701,P19793,Q13233,P10827,Q9BX66,P20226,P41235,P17096,P24941,P05067,…	763	654	14116	2.06506	1.79478e-05	1.03149e-07	9.28604e-06
GOTERM_BP_ALL	GO:0051173~positive regulation of nitrogen compound metabolic process	72	8.79121	6.18011e-09	P17275,Q12906,O60502,P36897,Q9ULV5,P19419,Q15797,P84022,Q15853,Q9BQA5,Q9Y6Q9,P52333,Q86WV1,O43294,P29353,Q9UBK2,P08575,O00213,P17844,P17947,P16220,P04637,P05412,P08238,P35638,Q04206,O00255,Q16539,O75925,P62633,Q9Y3R0,P12956,P21675,Q05586,Q02750,Q92793,P78527,O75030,Q99626,P07900,O00267,O60674,P38398,P19544,P51617,P28482,P11831,P46734,O15198,P19793,Q13233,P10827,P20226,P41235,P17096,P24941,P05067,…	763	644	14116	2.0684	2.19082e-05	1.25191e-07	1.13352e-05
GOTERM_BP_ALL	GO:0032989~cellular component morphogenesis	52	6.34921	6.76689e-09	P09936,P61006,P60709,P43034,P15311,P61764,Q00535,P10415,P23471,Q5JYX0,O00213,Q96CW9,P35579,P16220,P16452,P61586,Q13418,P14416,P04271,Q9Y5S2,Q01851,P60953,P17677,Q15835,P00441,P17252,P16871,P16157,Q02750,O60674,O95644,P04626,Q06124,P32238,P68032,P29323,P19793,P35611,P43146,P07196,P05067,P62988,P50552,Q05397,P20783,P63261,P68133,P21860,P00533,O43602	763	397	14116	2.42326	2.39883e-05	1.36299e-07	1.24114e-05
GOTERM_BP_ALL	GO:0022603~regulation of anatomical structure morphogenesis	36	4.3956	6.81902e-09	P49768,P52565,P02686,P04075,Q05586,Q15797,P84022,Q7L0Q8,O15105,P15311,Q9UEE9,P04626,O43294,P06241,P04264,P29323,P10415,P62745,P10636,P20936,P16860,P07196,Q16288,P05107,P35579,Q9NYA1,P16452,Q14344,Q13009,Q05397,Q13485,Q13418,P61586,Q04917,P02549,P29590	763	219	14116	3.0412	2.41731e-05	1.36573e-07	1.2507e-05
GOTERM_BP_ALL	GO:0048667~cell morphogenesis involved in neuron differentiation	35	4.2735	7.05472e-09	Q01851,P09936,Q15835,P17677,P00441,P17252,P60709,P43034,P61764,O60674,P04626,P32238,Q06124,Q00535,P29323,P10415,P23471,P19793,P43146,O00213,Q96CW9,P07196,P05067,P16220,P62988,P50552,Q05397,P20783,P21860,P14416,P04271,O43602	763	209	14116	3.0982	2.50087e-05	1.405e-07	1.29394e-05
GOTERM_BP_ALL	GO:0050852~T cell receptor signaling pathway	12	1.4652	7.8623e-09	O43318,Q86WV1,P56945,P43403,P08575,P49768,P16885,P28482,P06241,P49810,Q9Y4K3,Q9Y6K9	763	23	14116	9.65252	2.78715e-05	1.55709e-07	1.44206e-05
GOTERM_BP_ALL	GO:0002520~immune system development	41	5.00611	1.03767e-08	P36897,P08567,P06239,P60953,P01730,P00441,P35268,P49768,P12956,P16871,P49810,P78527,P46109,P27986,Q00653,O60674,P43403,P16885,Q02363,P43405,Q9Y4K3,P07948,P10415,P27694,P35612,Q5JYX0,Q14790,P35611,P08575,P11912,P13010,P35579,P10721,P04637,P16452,B6EC88,Q01201,P13051,P14317,O00255,P02549,P29590	763	276	14116	2.74829	3.67848e-05	2.04364e-07	1.90324e-05
GOTERM_BP_ALL	GO:0009725~response to hormone stimulus	49	5.98291	1.06653e-08	P17275,P36897,O60502,P42224,P12931,O14492,Q14289,P28562,P27986,P62993,O15530,P38936,P17612,P29353,P10415,P47712,Q14232,Q92574,P14317,Q04206,O14543,P23443,P17252,Q02750,Q15303,P09874,P78527,P13569,P56945,P02511,O60674,P38398,P04626,Q06124,P28482,P11831,P07948,P19793,P10827,Q9BX66,Q13541,P07196,B6EC88,Q04759,P03372,P68133,P21860,P31749,P40763	763	367	14116	2.47011	3.78077e-05	2.08886e-07	1.95616e-05
GOTERM_BP_ALL	GO:0000904~cell morphogenesis involved in differentiation	38	4.6398	1.09174e-08	Q01851,P09936,Q15835,P17677,P00441,P17252,P60709,P43034,P61764,O60674,O95644,P04626,P32238,Q06124,Q00535,P29323,P10415,P23471,P19793,P43146,O00213,Q96CW9,P07196,P05067,P35579,P16220,P62988,P50552,Q05397,Q13418,P20783,P21860,P14416,P04271,O43602	763	244	14116	2.88125	3.87014e-05	2.12649e-07	2.0024e-05
GOTERM_BP_ALL	GO:0007409~axonogenesis	33	4.0293	1.22165e-08	Q01851,P09936,P17677,P17252,P60709,P43034,P61764,O60674,P04626,P32238,Q06124,Q00535,P29323,P10415,P23471,P19793,P43146,O00213,Q96CW9,P07196,P05067,P16220,P62988,P50552,Q05397,P20783,P21860,P14416,P04271,O43602	763	193	14116	3.16332	4.33067e-05	2.36654e-07	2.24068e-05
GOTERM_BP_ALL	GO:0009605~response to external stimulus	91	11.1111	1.45351e-08	P17275,P08567,P42224,Q14289,Q12904,P28562,Q15797,P84022,P02461,Q15853,Q12879,P78545,P29350,P61764,O15399,P55011,Q00535,P38936,P04264,Q96J02,P10415,Q96SB3,Q9UBK2,O00562,Q03405,P05107,P05106,P47712,P04637,Q14344,P05412,P41970,P35638,Q04206,P14416,Q16539,P49407,O14543,O15162,Q99836,P23443,P17677,Q15835,P00441,P49768,P17252,Q05586,P67870,Q02535,Q02750,Q01362,P04899,O60674,P04626,P43405,P32238,P28482,…	763	914	14116	1.84197	5.15258e-05	2.80039e-07	2.66595e-05
GOTERM_BP_ALL	GO:0010627~regulation of protein kinase cascade	38	4.6398	1.89904e-08	Q99836,P36897,Q14289,Q9NYL2,P29692,Q14164,P04040,O14964,O43318,Q9NRW4,Q99683,O60674,P04626,P43405,Q9Y4K3,P07948,Q13233,Q14790,P08575,Q92918,P41235,P21333,P07203,P48023,B6EC88,P01019,Q99750,P14317,Q13418,P61586,Q04206,O00255,P21860,Q16512,P14416,Q9NYJ8,Q99759,P31749	763	249	14116	2.82339	6.73188e-05	3.63897e-07	3.48311e-05
GOTERM_BP_ALL	GO:0048534~hemopoietic or lymphoid organ development	39	4.7619	1.93194e-08	P36897,P08567,P06239,P60953,P01730,P00441,P35268,P49768,P16871,P49810,P78527,P46109,P27986,Q00653,O60674,P43403,P16885,Q02363,P43405,Q9Y4K3,P07948,P10415,P27694,P35612,Q5JYX0,Q14790,P35611,P08575,P11912,P13010,P35579,P10721,P04637,P16452,B6EC88,Q01201,P14317,O00255,P02549,P29590	763	260	14116	2.7751	6.8485e-05	3.68211e-07	3.54345e-05
GOTERM_BP_ALL	GO:0032386~regulation of intracellular transport	19	2.3199	2.58214e-08	P36897,Q07666,P49841,P21333,P41235,P84022,Q8N726,Q99728,P62158,Q04759,P12830,P02511,O60674,Q13485,Q99750,Q06124,P61586,Q00535,P17612	763	71	14116	4.95088	9.15327e-05	4.89502e-07	4.73601e-05
GOTERM_BP_ALL	GO:0051247~positive regulation of protein metabolic process	37	4.5177	3.23799e-08	P36897,O60502,P01730,Q14289,P49768,P21675,P17252,Q99460,P06493,O15105,Q00987,O60674,P38398,P43405,P28482,Q96J02,P07948,P62701,P10415,Q8TDY2,Q9UBK2,Q99728,P28074,P62988,B6EC88,P01019,Q13485,P14317,P11802,Q92956,O00255,O75925,P31749,P29590	763	243	14116	2.81697	0.00011478	6.10567e-07	5.93892e-05
GOTERM_BP_ALL	GO:0010628~positive regulation of gene expression	65	7.93651	3.68617e-08	P17275,Q12906,P36897,Q9ULV5,P19419,Q15797,P84022,Q15853,Q9BQA5,Q9Y6Q9,P52333,Q86WV1,O43294,Q9UBK2,O00213,P17844,P17947,P16220,P04637,P05412,P14784,P35638,Q04206,O00255,Q16539,O75925,P62633,Q9Y3R0,P12956,P21675,Q05586,Q92793,P78527,O75030,Q99626,O00267,P38398,P51617,P19544,P28482,P11831,P46734,O15198,P19793,Q13233,P10827,P20226,P41235,P17096,P05067,P24941,Q92997,P10721,P62988,P03372,Q06413,P19532,…	763	581	14116	2.06978	0.000130666	6.914e-07	6.76095e-05
GOTERM_BP_ALL	GO:0051960~regulation of nervous system development	32	3.9072	3.90327e-08	P54259,P49768,P12956,P52565,P02686,P17252,Q05586,Q15797,P61981,P29323,P07948,P10415,P10636,P13010,P07196,Q16288,Q16643,P10721,P04637,P62988,B6EC88,Q13009,Q05397,Q13418,P20783,P61586,Q04206,Q04917,P14416	763	192	14116	3.08344	0.000138361	7.28267e-07	7.15914e-05
GOTERM_BP_ALL	GO:0048858~cell projection morphogenesis	37	4.5177	3.9623e-08	Q01851,P09936,P17677,P17252,P61006,P60709,Q02750,P43034,P61764,O60674,P04626,P32238,Q06124,Q00535,P29323,P10415,P23471,P19793,P43146,O00213,Q96CW9,P07196,P05067,P16220,P62988,P50552,Q05397,Q13418,P20783,P21860,P14416,P00533,P04271,O43602	763	245	14116	2.79398	0.000140454	7.35411e-07	7.26741e-05
GOTERM_BP_ALL	GO:0046822~regulation of nucleocytoplasmic transport	17	2.0757	4.21165e-08	P36897,Q07666,P49841,P21333,P41235,Q8N726,P84022,Q99728,Q04759,P12830,O60674,Q13485,Q99750,Q06124,P61586,Q00535,P17612	763	58	14116	5.42261	0.000149292	7.7762e-07	7.72476e-05
GOTERM_BP_ALL	GO:0051272~positive regulation of cell motion	22	2.6862	4.45592e-08	O00160,P36897,P23443,Q14289,Q02750,O60271,P17948,Q15303,P84022,Q9NYA1,P10721,Q13017,P27986,P56945,O60674,P01019,Q13418,P28482,O43707,P00533,P10415,P07948	763	98	14116	4.15321	0.00015795	8.18458e-07	8.17279e-05
GOTERM_BP_ALL	GO:0043434~response to peptide hormone stimulus	28	3.4188	5.10804e-08	P17275,P42224,O14492,P23443,P17252,P09874,P78527,P13569,P56945,P27986,O60674,P62993,O15530,P29353,P10415,P07948,P19793,Q9BX66,Q13541,P07196,Q14232,Q92574,Q04759,Q04206,P21860,O14543,P31749,P40763	763	154	14116	3.36376	0.000181064	9.33401e-07	9.36886e-05
GOTERM_BP_ALL	GO:0008064~regulation of actin polymerization or depolymerization	17	2.0757	9.17296e-08	Q9UHB6,P20936,Q01082,P08567,O43639,P35612,Q13233,P35611,Q08495,O15020,O14604,P11277,Q13813,P06396,P62330,P16333,P02549	763	61	14116	5.15592	0.000325128	1.66759e-06	0.000168245
GOTERM_BP_ALL	GO:0034621~cellular macromolecular complex subunit organization	46	5.61661	9.40101e-08	P04350,P07437,O43639,Q9UBB5,P12931,P36404,Q14289,P21675,O75494,Q15797,P84022,P14678,Q15428,P07900,Q9UKJ0,Q9BQE3,Q13243,Q00535,Q15637,O75643,Q8WUM5,P17987,Q9UHI6,Q9BUQ8,P09234,P21333,O14893,P07196,P17096,Q13177,P57678,P06748,Q92522,Q07955,Q9UI08,P06396,P16403,Q05397,P62316,P49023,Q16637,Q13485,O14980,Q969G3,P16333,O75940,P56537	763	357	14116	2.38384	0.00033321	1.70033e-06	0.000172428
GOTERM_BP_ALL	GO:0032501~multicellular organismal process	298	36.3858	9.85125e-08	P17275,O60500,P07437,P78310,P11137,P43034,Q15853,P78545,Q15717,P07737,P13645,P61764,P16885,O43294,P17661,P55210,Q96SB3,P20936,Q5JYX0,P49588,O00213,Q99873,Q02078,Q14344,Q01201,Q01543,P14317,P61586,Q04206,Q9NRI5,P14416,P46527,P05997,P06239,P17677,P01730,P52564,P52565,P17252,Q05586,Q15303,P41220,O43464,P13569,Q13094,P43403,O95644,Q07352,P43405,P06241,Q6P2Q9,P20309,P07949,P07948,P63104,P10636,Q9ULJ8,…	763	4280	14116	1.28813	0.000349166	1.77272e-06	0.000180686
GOTERM_BP_ALL	GO:0045935~positive regulation of nucleobase, nucleoside, nucleotide and nucleic acid metabolic process	67	8.18071	1.05404e-07	P17275,Q12906,O60502,P36897,Q9ULV5,P19419,Q15797,P84022,Q15853,Q9BQA5,Q9Y6Q9,P52333,Q86WV1,O43294,P29353,Q9UBK2,P08575,O00213,P17844,P17947,P16220,P04637,P05412,P35638,Q04206,O00255,Q16539,O75925,P62633,Q9Y3R0,P12956,P21675,Q05586,Q02750,Q92793,P78527,O75030,Q99626,O00267,P38398,P51617,P19544,P28482,P11831,P46734,O15198,P19793,Q13233,P10827,P20226,P41235,P17096,P05067,P24941,Q92997,P62988,Q06413,…	763	624	14116	1.98645	0.000373587	1.88715e-06	0.000193325
GOTERM_BP_ALL	GO:0002253~activation of immune response	21	2.5641	1.05545e-07	Q99836,O14492,P08575,P49768,P11912,P15391,P49810,Q86WV1,O43318,P56945,P43403,P16885,P51617,P43405,P28482,Q04206,P06241,P04264,Q9Y4K3,Q9Y6K9,P07948	763	94	14116	4.13313	0.000374086	1.88018e-06	0.000193584
GOTERM_BP_ALL	GO:0032270~positive regulation of cellular protein metabolic process	35	4.2735	1.12048e-07	P36897,O60502,P01730,Q14289,P49768,P21675,P17252,Q99460,P06493,O15105,Q00987,O60674,P38398,P43405,P28482,P07948,P62701,P10415,Q8TDY2,Q9UBK2,P28074,P62988,B6EC88,P01019,Q13485,P14317,P11802,O00255,Q92956,O75925,P31749,P29590	763	233	14116	2.77907	0.000397131	1.98605e-06	0.000205511
GOTERM_BP_ALL	GO:0032990~cell part morphogenesis	37	4.5177	1.23623e-07	Q01851,P09936,P17677,P17252,P61006,P60709,Q02750,P43034,P61764,O60674,P04626,P32238,Q06124,Q00535,P29323,P10415,P23471,P19793,P43146,O00213,Q96CW9,P07196,P05067,P16220,P62988,P50552,Q05397,Q13418,P20783,P21860,P14416,P00533,P04271,O43602	763	256	14116	2.67392	0.000438146	2.18031e-06	0.000226741
GOTERM_BP_ALL	GO:0006974~response to DNA damage stimulus	47	5.73871	1.29957e-07	P54252,O15287,Q92889,P12956,P11388,P49768,P52564,P00441,Q9NYL2,P31947,P06493,P09874,P23246,Q9BQA5,P78527,Q9NPI8,Q15233,P24522,P38398,O15360,Q06124,P28482,P38936,P12004,P55211,P07948,P27694,P62140,Q00597,O00213,Q96MT8,P13010,P00519,Q9HA38,Q99728,P04637,P13051,O75771,Q08945,P28715,P54725,P35638,O75807,O00255,P42574,Q16539,P29590	763	373	14116	2.33118	0.00046059	2.28067e-06	0.000238358
GOTERM_BP_ALL	GO:0051049~regulation of transport	52	6.34921	1.36834e-07	O60502,P36897,P37840,P84022,O00308,P27986,P12830,P61764,P16885,Q9UQM7,Q00535,O43707,P17612,P10415,P49841,P46459,P21333,P11597,P05106,Q99728,P47712,P16220,P61586,P14416,Q07666,P22681,P17252,Q8N726,Q9Y5K6,Q15303,Q01362,P04899,P62158,P02511,O60674,Q6PIZ9,Q06124,P43405,Q9Y4K3,P07948,Q96QH2,Q9BX66,P41235,Q5T2W1,Q04759,P01019,P32418,Q99750,Q13485,P62330,P21860,P31749	763	435	14116	2.21157	0.000484959	2.38954e-06	0.000250972
GOTERM_BP_ALL	GO:0006469~negative regulation of protein kinase activity	20	2.442	1.41609e-07	P08575,P49768,P17252,P31947,Q05923,Q13177,Q8N726,P61981,Q9NRW4,Q16828,P24522,O15530,Q9ULV8,Q13418,O00255,P38936,P42574,Q9BY84,P31749,P46527	763	87	14116	4.25302	0.000501879	2.46081e-06	0.000259731
GOTERM_BP_ALL	GO:0018105~peptidyl-serine phosphorylation	12	1.4652	1.49213e-07	P36897,Q13233,P49841,P17252,Q13418,Q92918,P21675,Q00535,P17612,P78527,P31749,P10415	763	29	14116	7.65544	0.00052882	2.58029e-06	0.000273677
GOTERM_BP_ALL	GO:0030832~regulation of actin filament length	17	2.0757	1.4973e-07	Q9UHB6,P20936,Q01082,P08567,O43639,P35612,Q13233,P35611,Q08495,O15020,O14604,P11277,Q13813,P06396,P62330,P16333,P02549	763	63	14116	4.99224	0.000530653	2.57667e-06	0.000274626
GOTERM_BP_ALL	GO:0031098~stress-activated protein kinase signaling pathway	17	2.0757	1.4973e-07	O60500,Q13233,Q8N5H7,Q9NYL2,Q92918,Q9Y6R4,Q9Y6W6,P46109,P02511,Q99683,Q99750,P43405,P45985,Q16512,O14733,Q8TDY2,P45983	763	63	14116	4.99224	0.000530653	2.57667e-06	0.000274626
GOTERM_BP_ALL	GO:0045941~positive regulation of transcription	62	7.57021	1.51082e-07	P17275,Q12906,P36897,Q9ULV5,P19419,Q15797,P84022,Q15853,Q9BQA5,Q9Y6Q9,P52333,Q86WV1,O43294,Q9UBK2,O00213,P17844,P17947,P16220,P04637,P05412,P35638,Q04206,O00255,Q16539,O75925,P62633,Q9Y3R0,P12956,P21675,Q05586,Q92793,P78527,O75030,Q99626,O00267,P38398,P51617,P19544,P28482,P11831,P46734,O15198,P19793,Q13233,P10827,P20226,P41235,P17096,P05067,P24941,Q92997,P62988,Q06413,P19532,Q13485,P20783,Q04917,…	763	564	14116	2.03376	0.000535442	2.58736e-06	0.000277105
GOTERM_BP_ALL	GO:0030097~hemopoiesis	35	4.2735	1.53384e-07	P08567,P06239,P60953,P01730,P35268,P49768,P16871,P49810,P78527,P27986,O60674,P43403,P16885,Q02363,P43405,Q9Y4K3,P07948,P10415,P27694,P35612,Q5JYX0,Q14790,P35611,P08575,P11912,P13010,P35579,P10721,P04637,P16452,B6EC88,Q01201,P14317,O00255,P02549,P29590	763	236	14116	2.74374	0.000543599	2.61417e-06	0.000281328
GOTERM_BP_ALL	GO:0051270~regulation of cell motion	31	3.7851	1.53664e-07	P36897,P23443,Q14289,Q02750,O60271,Q15303,P84022,P12814,Q13017,P56945,P27986,O15105,O60674,P28482,Q00535,O43707,P10415,P07948,O00160,Q13233,P17948,P05106,Q9NYA1,P10721,Q14344,P01019,Q13418,P14416,P00533,P46527,P31749	763	193	14116	2.97161	0.000544589	2.6064e-06	0.00028184
GOTERM_BP_ALL	GO:0032147~activation of protein kinase activity	23	2.8083	1.54614e-07	P36897,Q13233,P17677,P49768,Q14289,Q9NYL2,Q92918,Q9Y6R4,Q9NRA0,P17948,Q15750,Q01362,P04899,Q9NYA1,O43318,O60674,O15530,P51617,Q9UKJ0,P17612,P00533,Q9Y4K3,Q9Y6K9	763	114	14116	3.73259	0.000547956	2.61002e-06	0.000283583
GOTERM_BP_ALL	GO:0050776~regulation of immune response	34	4.1514	1.69458e-07	Q99836,P30273,O14492,P49768,P16871,P15391,P84022,P02461,P49810,Q01362,Q86WV1,O43318,P56945,P43403,P16885,P51617,P43405,P28482,P06241,P04264,Q9Y4K3,Q9Y6K9,P07948,O00160,Q96QH2,P08575,P16410,P11912,P07203,B6EC88,Q92835,Q04206,Q96CW1,P29590	763	226	14116	2.78328	0.000600548	2.84705e-06	0.000310809
GOTERM_BP_ALL	GO:0060255~regulation of macromolecule metabolic process	237	28.9377	1.69708e-07	P17275,O60502,Q9NYL2,O75494,Q15853,P23246,Q8N184,P78545,Q15717,P07737,Q99683,Q00987,P16885,O43294,Q9UQM7,Q00839,Q15714,Q96J02,Q96SB4,Q96SB3,P20936,Q9BUB5,O00213,Q01844,P28074,Q02078,Q01201,Q01543,P14317,P61586,Q04206,P14416,P46527,P62633,Q00403,P01730,P17252,Q05586,Q92793,P04040,Q9UBW7,Q9NWA0,O95644,O60739,Q07352,P43405,Q9H5I1,P07948,O75676,Q13233,Q92918,Q9NP72,P41235,P24941,P62988,P01019,Q969G3,…	763	3259	14116	1.3454	0.000601433	2.8378e-06	0.000311267
GOTERM_BP_ALL	GO:0008152~metabolic process	482	58.8523	1.72606e-07	Q99558,P27815,Q504Q3,O75494,P27635,Q8N184,Q16829,Q16828,O75554,Q86TQ8,Q00839,Q96SB4,Q96SB3,Q92934,Q9BUB5,Q13464,Q9NSE4,P28074,Q02078,Q01201,Q01543,P14416,Q00403,P22681,P52564,P01730,Q92905,P46926,Q9UBW7,Q13444,P24522,O95644,Q9NWA0,Q07352,P21802,Q6P2Q9,Q9H5I1,P07947,P20309,P07949,P07948,O75676,Q13233,P51991,Q92918,P27361,Q9NRG1,P07814,P01019,O75771,P13051,Q05397,Q08170,P14618,O75582,P40763,Q01130,…	763	7647	14116	1.16612	0.0006117	2.87271e-06	0.000316583
GOTERM_BP_ALL	GO:0051325~interphase	22	2.6862	1.85376e-07	Q8WUY3,P62140,Q07666,P21675,P00519,P05067,P24941,Q8N726,Q9BQA5,Q7L0Q8,Q00987,P24522,O95644,P11802,Q9UQM7,P30304,P38936,P00533,P31749,P30307,P46527,P10415	763	106	14116	3.83976	0.000656942	3.07083e-06	0.000340005
GOTERM_BP_ALL	GO:0002684~positive regulation of immune system process	35	4.2735	1.88432e-07	O43639,Q99836,P30273,P06239,O14492,P01730,P49768,P16871,P15391,P49810,Q01362,Q86WV1,O43318,P56945,P43403,Q6PIZ9,P16885,P51617,P43405,P28482,P06241,P38936,P04264,Q9Y4K3,Q9Y6K9,Q96J02,P07948,Q92934,P08575,P11912,B6EC88,Q92835,Q04759,Q04206,P16333	763	238	14116	2.72068	0.00066777	3.10694e-06	0.000345611
GOTERM_BP_ALL	GO:0034622~cellular macromolecular complex assembly	42	5.12821	1.90325e-07	P04350,P07437,O43639,Q9UBB5,P12931,P36404,Q14289,P21675,O75494,Q15797,P84022,P14678,Q15428,P07900,Q9UKJ0,Q13243,Q9BQE3,Q00535,Q15637,O75643,Q8WUM5,P17987,Q9UHI6,Q9BUQ8,P09234,P21333,O14893,P07196,P57678,P06748,Q92522,Q07955,P06396,P16403,Q05397,P62316,P49023,Q16637,Q13485,O14980,P16333,O75940,P56537	763	318	14116	2.44348	0.000674476	3.12362e-06	0.000349083
GOTERM_BP_ALL	GO:0006916~anti-apoptosis	32	3.9072	2.01917e-07	P36897,Q99836,P37840,P49768,P00441,Q9UBN6,P52565,P06493,O60238,P02511,P08107,Q9UEE9,P51617,Q9Y4K3,P10415,P63104,P49841,Q9NRA0,P07203,P06748,Q9NYA1,P62988,P03372,Q06413,P14784,P09211,Q04206,O14543,P31749	763	206	14116	2.87389	0.000715541	3.2986e-06	0.000370344
GOTERM_BP_ALL	GO:0050865~regulation of cell activation	29	3.5409	2.15097e-07	O43639,P08567,P06239,P37840,P01730,P00441,P16871,Q9NWQ8,Q8N726,Q01362,O43318,O60674,P43403,P04626,P43405,P38936,Q9Y4K3,Q96J02,Q96QH2,Q92934,P08575,P16410,O43561,B6EC88,Q04759,Q92835,P42574,Q92956,P16333	763	175	14116	3.06582	0.000762228	3.49779e-06	0.000394517
GOTERM_BP_ALL	GO:0033673~negative regulation of kinase activity	20	2.442	2.49748e-07	P08575,P49768,P17252,P31947,Q05923,Q13177,Q8N726,P61981,Q9NRW4,Q16828,P24522,O15530,Q9ULV8,Q13418,O00255,P38936,P42574,Q9BY84,P31749,P46527	763	90	14116	4.11126	0.000884965	4.04272e-06	0.000458072
GOTERM_BP_ALL	GO:0000187~activation of MAPK activity	19	2.3199	2.77545e-07	P18825,Q13233,P08575,P00441,P52564,Q9NYL2,Q92918,Q02750,O60271,Q99683,Q99750,P43405,Q06124,P08913,Q16512,Q8WU20,P46734,P29353,P18089	763	82	14116	4.28674	0.000983413	4.47225e-06	0.000509055
GOTERM_BP_ALL	GO:0045321~leukocyte activation	35	4.2735	2.82999e-07	O43639,P06239,P37840,P01730,P35268,P49768,P16871,P84022,P49810,P78527,Q13094,P27986,P43403,P11836,P16885,P43405,P06241,Q9Y4K3,P07948,P10415,P63104,O00160,Q8NDB2,P08575,P11912,Q05655,O43561,P35579,P04637,B6EC88,Q01201,P15498,O75563,P16333,Q92597	763	242	14116	2.67571	0.00100273	4.5395e-06	0.000519059
GOTERM_BP_ALL	GO:0009892~negative regulation of metabolic process	77	9.40171	3.2397e-07	Q12906,Q9H9G7,P08567,O60502,Q9UBB5,Q9ULV5,P37840,P54259,O75494,Q15797,Q99460,P84022,P49810,Q9BQA5,Q12879,O00308,Q00987,Q02363,P23297,Q00535,P38936,P05023,Q9H0M0,P08575,O00213,Q9UHI6,P21333,P17947,P05106,Q99728,P06748,Q14232,P28074,P04637,Q92574,Q92835,P05412,P41970,P08238,Q04206,O00255,P46527,P35368,Q92889,Q07666,P49768,P00441,P17252,Q02535,Q8N726,Q8WYK2,O60238,Q99626,O00267,O15105,P38398,P19544,…	763	780	14116	1.82635	0.00114781	5.17328e-06	0.000594204
GOTERM_BP_ALL	GO:0008637~apoptotic mitochondrial changes	12	1.4652	3.30602e-07	P04637,B6EC88,P05412,Q13233,P31947,P42574,P84022,Q8N726,P07203,P55210,P31749,P10415	763	31	14116	7.16154	0.0011713	5.25551e-06	0.000606368
GOTERM_BP_ALL	GO:0008283~cell proliferation	51	6.22711	3.5844e-07	P09936,P12931,Q14289,Q9NYL2,P31947,P43034,Q9BWF2,Q9NRW4,Q00535,P30304,P30307,P10415,Q92934,P08575,Q9NRA0,P04637,Q13418,P04271,P35368,P07333,Q07666,P49768,P16871,Q02750,Q92793,Q15303,Q01362,P04899,P56945,P32239,P04626,P43405,P06241,Q8WU20,P20309,P12004,P19793,Q13972,P11912,P13010,Q05655,P07203,P10721,Q5T2W1,Q12972,P01019,P56278,P46013,Q14765,P42679,P00533	763	436	14116	2.16407	0.00126986	5.67262e-06	0.000657427
GOTERM_BP_ALL	GO:0009411~response to UV	16	1.9536	3.61017e-07	Q92889,P04040,P07203,P04637,P28715,Q04206,O00255,P38936,P42574,P00533,P55210,P31749,P55211,P45983,P10415,P29590	763	59	14116	5.01713	0.00127899	5.68802e-06	0.000662155
GOTERM_BP_ALL	GO:0050769~positive regulation of neurogenesis	16	1.9536	3.61017e-07	P10636,P12956,P52565,P13010,Q15797,P07196,Q16288,P10721,Q13009,Q13418,P61586,P20783,Q04206,P14416,P29323,P07948	763	59	14116	5.01713	0.00127899	5.68802e-06	0.000662155
GOTERM_BP_ALL	GO:0007166~cell surface receptor linked signal transduction	149	18.1929	3.64291e-07	P35348,Q01082,P08567,Q14289,Q99988,P13591,Q15797,P49810,P02461,P84022,P42263,O43318,P16885,P55011,O43294,O60496,O60381,P08575,Q9HBH9,Q9NRA0,Q8IZP0,Q16288,Q99873,Q14344,Q13009,P14416,Q16539,P35368,O43639,Q99836,P06239,P17677,P01730,P22681,Q9Y608,Q05586,Q15303,Q9NVX2,Q13094,O60674,P43403,Q06124,P43405,P21802,P28482,P06241,P20309,P07949,P07948,Q96QH2,Q13233,P22607,P16144,P05067,Q99704,Q9NYA1,Q92997,…	763	1856	14116	1.48524	0.00129058	5.7142e-06	0.000668159
GOTERM_BP_ALL	GO:0006414~translational elongation	21	2.5641	3.65025e-07	P68104,P18124,P46777,P35268,P05388,P29692,P62753,P27635,P08865,P62945,P62988,P26641,P62899,P13639,O00418,P61247,P62244,P62701	763	101	14116	3.84667	0.00129318	5.70049e-06	0.000669505
GOTERM_BP_ALL	GO:0032271~regulation of protein polymerization	17	2.0757	4.66045e-07	P10636,P20936,Q01082,O43639,P35612,Q13233,P35611,Q08495,O15020,O14604,P11277,Q13813,P06396,P62330,P16333,P02549,P46527	763	68	14116	4.62516	0.00165076	7.24615e-06	0.000854788
GOTERM_BP_ALL	GO:0051329~interphase of mitotic cell cycle	21	2.5641	5.08734e-07	P62140,Q07666,P21675,P00519,P05067,P24941,Q8N726,Q9BQA5,Q7L0Q8,Q00987,P24522,O95644,P11802,Q9UQM7,P30304,P38936,P00533,P31749,P30307,P46527,P10415	763	103	14116	3.77198	0.00180184	7.87534e-06	0.000933085
GOTERM_BP_ALL	GO:0033157~regulation of intracellular protein transport	15	1.8315	5.32215e-07	P36897,P49841,P21333,P41235,P84022,Q99728,Q04759,P12830,O60674,Q13485,Q99750,Q06124,P61586,Q00535,P17612	763	53	14116	5.23603	0.00188492	8.20302e-06	0.000976153
GOTERM_BP_ALL	GO:0010769~regulation of cell morphogenesis involved in differentiation	18	2.1978	5.43925e-07	P10636,P49768,P02686,P52565,Q05586,Q15797,P07196,Q16288,P84022,Q13009,O15105,Q05397,Q13485,Q13418,P61586,O43294,Q04917,P29323	763	77	14116	4.32483	0.00192636	8.34721e-06	0.00099763
GOTERM_BP_ALL	GO:0022618~ribonucleoprotein complex assembly	17	2.0757	5.76751e-07	Q8WUM5,O75643,Q9UHI6,Q9BUQ8,O75494,P09234,O14893,P57678,P06748,P14678,Q07955,Q15428,P62316,Q16637,Q13243,Q15637,O75940,P56537	763	69	14116	4.55813	0.00204249	8.81282e-06	0.00105784
GOTERM_BP_ALL	GO:0010035~response to inorganic substance	31	3.7851	5.85571e-07	P42224,P37840,Q14289,P00441,P17252,P60709,P28562,P04040,Q15303,P42262,P42263,P62158,P02511,P16885,P38936,P10415,P19793,Q00597,P07203,P47712,Q16558,P05412,P06396,P49023,P32418,P35638,Q04206,P63261,Q92597,P00533,P45983	763	205	14116	2.79766	0.0020737	8.90919e-06	0.00107402
GOTERM_BP_ALL	GO:0030833~regulation of actin filament polymerization	15	1.8315	6.83192e-07	P20936,Q01082,O43639,P35612,Q13233,Q08495,P35611,O15020,O14604,P11277,Q13813,P06396,P62330,P16333,P02549	763	54	14116	5.13907	0.00241899	1.035e-05	0.00125306
GOTERM_BP_ALL	GO:0051348~negative regulation of transferase activity	20	2.442	7.19052e-07	P08575,P49768,P17252,P31947,Q05923,Q13177,Q8N726,P61981,Q9NRW4,Q16828,P24522,O15530,Q9ULV8,Q13418,O00255,P38936,P42574,Q9BY84,P31749,P46527	763	96	14116	3.8543	0.00254579	1.08469e-05	0.00131884
GOTERM_BP_ALL	GO:0030834~regulation of actin filament depolymerization	11	1.3431	7.22058e-07	Q9UHB6,P08567,Q01082,P35612,P06396,P35611,Q08495,O15020,P11277,P02549,Q13813	763	27	14116	7.5373	0.00255643	1.08461e-05	0.00132435
GOTERM_BP_ALL	GO:0051248~negative regulation of protein metabolic process	29	3.5409	8.66876e-07	Q9H9G7,O60502,P37840,P49768,P17252,Q99460,Q8N726,P49810,Q12879,O15105,Q00535,P08575,P41235,P21333,Q13541,Q05655,P05106,Q14232,Q92574,P28074,P62988,P05412,P08238,Q04206,O00255,P29590	763	187	14116	2.86909	0.00306836	1.29665e-05	0.00158996
GOTERM_BP_ALL	GO:0051494~negative regulation of cytoskeleton organization	15	1.8315	8.71463e-07	Q9UHB6,P10636,Q01082,P35612,Q13233,Q08495,P35611,O15020,P11137,O14604,P11277,Q13813,P06396,P38398,P02549	763	55	14116	5.04563	0.00308457	1.29803e-05	0.00159837
GOTERM_BP_ALL	GO:0043086~negative regulation of catalytic activity	37	4.5177	8.78028e-07	P08567,P37840,P49768,P17252,P31947,Q99460,Q8N726,P61981,P04899,Q9NRW4,Q16828,O15105,O15530,P24522,P08913,P38936,P63096,Q15011,P08575,Q05923,P21333,Q13177,P07203,P04637,P28074,P62988,Q9ULV8,Q13418,O00255,P42574,P14416,Q9BY84,P46527,P31749	763	277	14116	2.47121	0.00310777	1.30234e-05	0.00161041
GOTERM_BP_ALL	GO:0002694~regulation of leukocyte activation	27	3.2967	8.85473e-07	O43639,P06239,P37840,P00441,P01730,P16871,Q9NWQ8,Q8N726,Q01362,O43318,P43403,P04626,P43405,P38936,Q9Y4K3,Q96J02,Q96QH2,Q92934,P08575,P16410,O43561,B6EC88,Q04759,Q92835,P42574,Q92956,P16333	763	166	14116	3.00914	0.00313408	1.30791e-05	0.00162407
GOTERM_BP_ALL	GO:0050767~regulation of neurogenesis	27	3.2967	8.85473e-07	P54259,P49768,P12956,P02686,P52565,Q05586,Q15797,P61981,P29323,P10415,P07948,P10636,P13010,P07196,Q16288,Q16643,P10721,P04637,B6EC88,Q13009,Q05397,Q13418,P61586,P20783,Q04206,Q04917,P14416	763	166	14116	3.00914	0.00313408	1.30791e-05	0.00162407
GOTERM_BP_ALL	GO:0031333~negative regulation of protein complex assembly	12	1.4652	9.62352e-07	Q01082,P60953,P35612,Q08495,Q5JYX0,P35611,O15020,Q13541,O14604,P11277,Q13813,P06396,P02549	763	34	14116	6.52964	0.00340573	1.41557e-05	0.00176507
GOTERM_BP_ALL	GO:0040017~positive regulation of locomotion	20	2.442	1.00173e-06	O00160,P23443,Q14289,P17252,Q02750,O60271,P17948,Q15303,P84022,Q9NYA1,P10721,Q13017,P27986,P56945,O60674,P01019,Q13418,P28482,P00533,P10415	763	98	14116	3.77564	0.00354485	1.4674e-05	0.0018373
GOTERM_BP_ALL	GO:0031344~regulation of cell projection organization	19	2.3199	1.00689e-06	P10636,P36897,P60953,Q5JYX0,P49768,P02686,P52565,Q05586,Q15797,P07196,Q16288,Q16643,P10721,Q04759,Q13009,Q05397,Q13418,P61586,Q04917,P29323	763	89	14116	3.94958	0.00356307	1.46889e-05	0.00184676
GOTERM_BP_ALL	GO:0030335~positive regulation of cell migration	19	2.3199	1.00689e-06	O00160,P23443,Q14289,Q02750,O60271,P17948,Q15303,P84022,Q9NYA1,P10721,Q13017,P27986,P56945,O60674,P01019,Q13418,P28482,P00533,P10415	763	89	14116	3.94958	0.00356307	1.46889e-05	0.00184676
GOTERM_BP_ALL	GO:0050863~regulation of T cell activation	22	2.6862	1.03889e-06	O43639,P06239,Q92934,P08575,P00441,P01730,P16871,P16410,Q9NWQ8,Q8N726,O43561,B6EC88,O43318,Q04759,P43403,P04626,P43405,P42574,Q92956,P16333,Q9Y4K3,Q96J02	763	117	14116	3.47876	0.0036761	1.50937e-05	0.00190546
GOTERM_BP_ALL	GO:0010605~negative regulation of macromolecule metabolic process	72	8.79121	1.06281e-06	Q12906,O60502,Q9UBB5,Q9H9G7,Q9ULV5,P37840,P54259,O75494,Q15797,Q99460,P84022,P49810,Q9BQA5,Q12879,O00308,Q00987,Q02363,P23297,Q00535,Q9H0M0,P08575,O00213,Q9UHI6,P21333,P17947,P05106,Q99728,P06748,Q14232,P28074,P04637,Q92574,Q92835,P05412,P41970,P08238,Q04206,O00255,P46527,P35368,Q92889,Q07666,P49768,P17252,Q02535,Q8N726,Q8WYK2,O60238,Q99626,O00267,O15105,P38398,P19544,Q6PIZ9,Q15906,Q99623,P19793,…	763	734	14116	1.81478	0.00376056	1.53781e-05	0.00194932
GOTERM_BP_ALL	GO:0032880~regulation of protein localization	24	2.9304	1.24807e-06	P36897,P49841,Q9BX66,P52565,P21333,P41235,P84022,Q99728,O00308,P27986,Q04759,P12830,O60674,O15530,Q99750,Q13485,P61586,Q06124,Q00535,P14416,P17612,Q9Y4K3,P31749,P10415	763	138	14116	3.21751	0.00441463	1.79852e-05	0.00228911
GOTERM_BP_ALL	GO:0022613~ribonucleoprotein complex biogenesis	28	3.4188	1.30867e-06	P18124,P46777,Q14978,O75494,P62753,Q8N726,P14678,Q15428,Q13243,Q15637,Q8WUM5,O75643,P05388,Q9BUQ8,Q9UHI6,P09234,O14893,P57678,P06748,P22087,Q07955,Q92574,P46087,Q9Y237,Q13601,P62316,Q16637,O75940,P56537	763	180	14116	2.87788	0.00462851	1.87822e-05	0.00240027
GOTERM_BP_ALL	GO:0080090~regulation of primary metabolic process	234	28.5714	1.31065e-06	P17275,O60502,Q9NYL2,O75494,Q15853,P23246,Q8N184,P78545,Q15717,P07737,Q99683,Q00987,O43294,Q9UQM7,Q00839,Q15714,Q96J02,Q96SB4,Q96SB3,P20936,Q5JYX0,Q9BUB5,O00213,Q01844,P28074,Q02078,Q01201,Q01543,P14317,P61586,Q04206,P14416,P46527,P62633,Q00403,P01730,P17252,Q05586,Q92793,P04040,Q9UBW7,Q9NWA0,O95644,O60739,Q07352,P43405,Q9H5I1,P07948,O75676,Q13233,Q92918,Q9NP72,P41235,P24941,P62988,P01019,Q969G3,…	763	3291	14116	1.31545	0.00463548	1.87347e-05	0.00240389
GOTERM_BP_ALL	GO:0032868~response to insulin stimulus	20	2.442	1.3821e-06	P19793,P42224,O14492,P23443,Q9BX66,Q13541,P09874,P78527,Q92574,P27986,P56945,Q04759,O15530,P62993,Q04206,P21860,P29353,P31749,O14543,P07948	763	100	14116	3.70013	0.00488756	1.96767e-05	0.00253493
GOTERM_BP_ALL	GO:0034330~cell junction organization	15	1.8315	1.39272e-06	P78310,Q9Y490,P60953,Q5JYX0,Q14289,Q9BX66,P41235,P35221,P84022,P05106,P12814,O15105,O15530,P23229,Q07157,P10415	763	57	14116	4.86859	0.00492503	1.97486e-05	0.00255441
GOTERM_BP_ALL	GO:0010639~negative regulation of organelle organization	18	2.1978	1.39386e-06	Q9UHB6,P10636,Q01082,Q92889,P35612,Q13233,P35611,P37840,Q08495,O15020,P11137,O14604,P11277,P06748,Q13813,P06396,P38398,P02549	763	82	14116	4.06112	0.00492904	1.9686e-05	0.0025565
GOTERM_BP_ALL	GO:0048584~positive regulation of response to stimulus	33	4.0293	1.39668e-06	Q99836,P30273,P12931,O14492,P49768,P17252,P15391,P84022,P49810,Q86WV1,Q9NRW4,O43318,P56945,O60674,P38398,P43403,P16885,P51617,P43405,P28482,P06241,P04264,Q9Y4K3,Q9Y6K9,P07948,P08575,P11912,Q16288,P47712,B6EC88,P01019,Q04206,O43324	763	236	14116	2.58696	0.00493898	1.96475e-05	0.00256167
GOTERM_BP_ALL	GO:0007611~learning or memory	21	2.5641	1.75667e-06	P78352,P35368,P23443,P49768,P17252,O00213,Q13972,Q05586,P43034,P05067,P49810,Q12879,P21796,P10721,P05412,Q00535,P06241,P14416,P29323,P04271,P01112	763	111	14116	3.50012	0.00620805	2.46139e-05	0.00322193
GOTERM_BP_ALL	GO:0050853~B cell receptor signaling pathway	7	0.854701	1.77189e-06	P56945,P08575,P43405,P11912,P28482,P15391,P07948	763	9	14116	14.3894	0.00626169	2.47295e-05	0.00324986
GOTERM_BP_ALL	GO:0048168~regulation of neuronal synaptic plasticity	12	1.4652	1.82991e-06	P10721,P78352,P37840,P01019,Q9UQM7,Q05586,Q13972,P14416,P29323,Q16643,Q12879,P01112	763	36	14116	6.16689	0.00646604	2.5439e-05	0.00335626
GOTERM_BP_ALL	GO:0070201~regulation of establishment of protein localization	22	2.6862	1.83455e-06	P36897,P49841,Q9BX66,P21333,P41235,P84022,Q99728,O00308,P27986,Q04759,P12830,O60674,O15530,Q99750,Q13485,P61586,Q06124,Q00535,P14416,P17612,Q9Y4K3,P31749	763	121	14116	3.36376	0.00648237	2.54039e-05	0.00336477
GOTERM_BP_ALL	GO:0051101~regulation of DNA binding	22	2.6862	1.83455e-06	Q99836,P10827,Q02535,P21333,P41235,P04040,Q8N726,P06748,P62158,Q9Y6Q9,Q04759,O15105,O60674,P01019,Q99750,P51617,Q9UQM7,P35638,Q02363,Q04206,O15304,O00255	763	121	14116	3.36376	0.00648237	2.54039e-05	0.00336477
GOTERM_BP_ALL	GO:0000302~response to reactive oxygen species	17	2.0757	1.90197e-06	P42224,Q14289,Q00597,P00441,P17252,P28562,P04040,Q15303,P07203,P47712,P05412,P02511,P49023,P32418,P35638,Q04206,P10415	763	75	14116	4.19348	0.00671982	2.62351e-05	0.00348843
GOTERM_BP_ALL	GO:0043244~regulation of protein complex disassembly	14	1.7094	2.10668e-06	Q9UHB6,P10636,Q01082,O60502,P08567,P35612,Q08495,P35611,O15020,P11137,P11277,Q13813,P06396,P02549	763	51	14116	5.07861	0.00744035	2.8946e-05	0.00386387
GOTERM_BP_ALL	GO:0043524~negative regulation of neuron apoptosis	14	1.7094	2.10668e-06	P20936,P37840,P49588,P00441,P49768,Q05586,Q13464,P07196,P01019,P61586,Q13418,P21860,P01112,P10415	763	51	14116	5.07861	0.00744035	2.8946e-05	0.00386387
GOTERM_BP_ALL	GO:0043392~negative regulation of DNA binding	14	1.7094	2.10668e-06	P10827,P21333,P41235,Q02535,P04040,Q8N726,O15105,O60674,P51617,Q99750,P35638,Q02363,O15304,O00255	763	51	14116	5.07861	0.00744035	2.8946e-05	0.00386387
GOTERM_BP_ALL	GO:0008285~negative regulation of cell proliferation	43	5.25031	2.16333e-06	P35348,O43639,P78310,Q12904,Q92796,P17252,P31947,P41240,Q15797,P84022,Q96BK5,Q8N726,O14964,P29350,O60674,P04626,O43294,P38936,Q15637,Q96J02,P10415,P19793,P16410,Q8IZP0,P41235,P06748,P04637,Q92574,B6EC88,P05412,Q92835,P01019,Q13485,Q13418,O43324,O75563,Q92956,P14416,O00255,P42574,Q08345,P46527,P29590	763	361	14116	2.20368	0.00763969	2.96097e-05	0.00396778
GOTERM_BP_ALL	GO:0007254~JNK cascade	15	1.8315	2.17655e-06	O60500,Q13233,Q8N5H7,Q9NYL2,Q92918,Q9Y6R4,Q9Y6W6,P46109,Q99683,Q99750,P43405,P45985,Q16512,Q8TDY2,P45983	763	59	14116	4.70356	0.0076862	2.96761e-05	0.00399203
GOTERM_BP_ALL	GO:0051100~negative regulation of binding	15	1.8315	2.17655e-06	P10827,Q02535,P21333,P41235,Q05655,P04040,Q8N726,O15105,O60674,P51617,Q99750,P35638,Q02363,O15304,O00255	763	59	14116	4.70356	0.0076862	2.96761e-05	0.00399203
GOTERM_BP_ALL	GO:0009888~tissue development	66	8.05861	2.18786e-06	P17275,P78310,P31947,Q15797,P84022,P49810,P02461,Q06187,C9JRK9,P78545,P07737,O43318,P15311,P13645,P02458,O43294,Q00535,P17612,P04264,P10415,Q14790,P49588,Q03405,P47712,Q92574,P05412,Q13418,P61586,Q04206,Q16539,P05997,P17677,P50461,P49768,P17252,Q02535,Q02750,Q8N726,Q9UMD9,O15105,O60674,O95644,P04626,P19544,P68032,P08631,Q9Y4K3,P07949,P19793,P10827,P60660,P05067,P07203,Q04759,P50552,P19235,P06396,…	763	665	14116	1.83616	0.00772596	2.97159e-05	0.00401276
GOTERM_BP_ALL	GO:0051090~regulation of transcription factor activity	20	2.442	2.20161e-06	Q99836,P10827,Q02535,P21333,P41235,P04040,Q8N726,P06748,Q9Y6Q9,Q04759,O15105,O60674,P01019,P51617,Q9UQM7,P35638,Q02363,Q04206,O15304,O00255	763	103	14116	3.59236	0.00777433	2.97885e-05	0.00403798
GOTERM_BP_ALL	GO:0030835~negative regulation of actin filament depolymerization	10	1.221	2.33073e-06	Q9UHB6,Q01082,P35612,P06396,P35611,Q08495,O15020,P11277,P02549,Q13813	763	24	14116	7.70861	0.00822842	3.14157e-05	0.00427481
GOTERM_BP_ALL	GO:0006979~response to oxidative stress	26	3.1746	2.38113e-06	O00151,P42224,P37840,Q14289,P00441,P49768,P17252,P28562,Q02750,P04040,Q15303,P02511,O60674,P04264,P10415,Q00597,P07203,P47712,P28074,P05412,P49023,P32418,P35638,Q04206,P00533,P29590	763	164	14116	2.93303	0.00840558	3.19734e-05	0.00436723
GOTERM_BP_ALL	GO:0006470~protein amino acid dephosphorylation	23	2.8083	2.41074e-06	P62140,P36873,P08575,Q9UN19,Q05923,Q05209,P28562,P35236,Q9Y6W6,P62136,Q9NRW4,Q16829,Q16828,P29350,P24666,Q06124,P30305,P30304,Q9BY84,Q13115,P30307,P10415,P23471	763	133	14116	3.19936	0.00850966	3.22488e-05	0.00442154
GOTERM_BP_ALL	GO:0007179~transforming growth factor beta receptor signaling pathway	15	1.8315	2.69971e-06	P36897,Q13233,Q99988,Q15797,Q15750,P84022,P02461,P16220,Q9NRW4,O43318,P05412,P32121,Q13485,O15198,P29590	763	60	14116	4.62516	0.00952482	3.59786e-05	0.00495153
GOTERM_BP_ALL	GO:0007229~integrin-mediated signaling pathway	16	1.9536	3.74594e-06	P08567,Q9UQC2,Q96QH2,P16144,Q14511,P02461,P05107,P05106,O43561,P35579,P56945,Q05397,P15498,Q13418,P43405,P23229	763	70	14116	4.22872	0.0131916	4.97343e-05	0.00687037
GOTERM_BP_ALL	GO:0034097~response to cytokine stimulus	17	2.0757	3.9184e-06	P17275,Q99836,P42224,P12931,P37840,Q14790,P17252,P02461,P05412,P51617,Q04206,P42574,P11831,P40763,O14543,P10415,P29590	763	79	14116	3.98115	0.0137947	5.18299e-05	0.00718666
GOTERM_BP_ALL	GO:0006418~tRNA aminoacylation for protein translation	13	1.5873	3.99343e-06	P56192,P49588,P14868,Q12904,P47897,Q9NSE4,P41252,P41250,P54136,Q6PI48,Q15046,P07814,Q9P2J5	763	46	14116	5.22845	0.014057	5.26259e-05	0.00732427
GOTERM_BP_ALL	GO:0043039~tRNA aminoacylation	13	1.5873	3.99343e-06	P56192,P49588,P14868,Q12904,P47897,Q9NSE4,P41252,P41250,P54136,Q6PI48,Q15046,P07814,Q9P2J5	763	46	14116	5.22845	0.014057	5.26259e-05	0.00732427
GOTERM_BP_ALL	GO:0043038~amino acid activation	13	1.5873	3.99343e-06	P56192,P49588,P14868,Q12904,P47897,Q9NSE4,P41252,P41250,P54136,Q6PI48,Q15046,P07814,Q9P2J5	763	46	14116	5.22845	0.014057	5.26259e-05	0.00732427
GOTERM_BP_ALL	GO:0030334~regulation of cell migration	26	3.1746	4.14506e-06	P23443,Q14289,O60271,Q02750,Q15303,P84022,Q13017,P27986,P56945,O15105,O60674,P28482,Q00535,P10415,O00160,Q13233,P17948,P05106,Q9NYA1,P10721,Q14344,P01019,Q13418,P14416,P00533,P31749	763	169	14116	2.84625	0.0145868	5.44217e-05	0.00760235
GOTERM_BP_ALL	GO:0031324~negative regulation of cellular metabolic process	69	8.42491	4.17728e-06	Q12906,P08567,O60502,Q9UBB5,Q9H9G7,P37840,Q9ULV5,P54259,O75494,Q99460,P84022,P49810,Q9BQA5,Q00987,Q02363,P23297,Q00535,P38936,P05023,Q9H0M0,P08575,Q9UHI6,P17947,P05106,Q99728,P06748,Q14232,P28074,P04637,Q92574,Q92835,P05412,P41970,P08238,O00255,P46527,P35368,Q92889,Q07666,P49768,P17252,Q02535,Q8N726,Q8WYK2,Q99626,O00267,O15105,P38398,P19544,Q6PIZ9,Q15906,Q99623,P19793,P10827,Q13541,P41235,Q05655,…	763	720	14116	1.77298	0.0146994	5.46424e-05	0.00766144
GOTERM_BP_ALL	GO:0051249~regulation of lymphocyte activation	24	2.9304	4.29332e-06	O43639,P06239,Q92934,P08575,P00441,P01730,P16871,P16410,Q9NWQ8,Q8N726,O43561,B6EC88,O43318,Q04759,Q92835,P43403,P04626,P43405,P42574,Q92956,P38936,P16333,Q9Y4K3,Q96J02	763	148	14116	3.00011	0.0151046	5.59538e-05	0.00787426
GOTERM_BP_ALL	GO:0000245~spliceosome assembly	11	1.3431	4.31526e-06	Q07955,Q15428,P62316,O75643,Q16637,O75494,Q9BUQ8,Q13243,O14893,Q15637,O75940	763	32	14116	6.3596	0.0151812	5.60337e-05	0.00791451
GOTERM_BP_ALL	GO:0018209~peptidyl-serine modification	12	1.4652	4.39906e-06	P36897,Q13233,P49841,P17252,Q13418,Q92918,P21675,Q00535,P17612,P78527,P31749,P10415	763	39	14116	5.69251	0.0154737	5.69133e-05	0.00806818
GOTERM_BP_ALL	GO:0007160~cell-matrix adhesion	18	2.1978	4.5708e-06	Q14289,Q9BX66,P16144,P02461,P05107,Q9UMD9,P05106,P12814,Q92574,Q13444,O15530,P49023,P01019,Q13418,P61586,Q00535,P23229,P10415	763	89	14116	3.74171	0.0160729	5.89201e-05	0.00838316
GOTERM_BP_ALL	GO:0040012~regulation of locomotion	28	3.4188	4.61643e-06	P37840,P23443,Q14289,P17252,O60271,Q02750,Q15303,P84022,Q13017,P56945,P27986,O15105,O60674,P28482,Q00535,P10415,O00160,Q13233,P17948,P05106,Q9NYA1,P10721,Q14344,P01019,Q13418,P14416,P00533,P31749	763	192	14116	2.69801	0.0162321	5.92927e-05	0.00846684
GOTERM_BP_ALL	GO:0016477~cell migration	35	4.2735	5.85191e-06	Q01851,O43639,P36897,P12931,P23443,Q12904,Q14289,P49768,P17252,P43034,Q9Y5K6,P78527,P56945,P32238,P43405,Q00535,P06241,P11831,P07949,Q9UQC2,P43146,O00213,P26038,Q13464,P17948,P07203,P05107,P35579,P10721,B6EC88,Q05397,P14416,P16333,P23229,O43602	763	276	14116	2.3461	0.0205314	7.48892e-05	0.0107327
GOTERM_BP_ALL	GO:0042542~response to hydrogen peroxide	14	1.7094	6.50791e-06	P42224,Q14289,P00441,P28562,P04040,Q15303,P07203,P47712,P05412,P02511,P32418,P35638,Q04206,P10415	763	56	14116	4.62516	0.0228065	8.29844e-05	0.0119358
GOTERM_BP_ALL	GO:0048646~anatomical structure formation involved in morphogenesis	41	5.00611	6.71269e-06	P17275,Q12904,Q14289,P49768,P43034,Q15797,P84022,P49810,Q9NVX2,P78527,C9JRK9,Q99626,P07737,O43318,P12830,P68032,Q00535,Q8WU20,P11831,P17612,Q9Y4K3,P18089,P07949,Q07157,P62745,Q14790,P17948,P07203,P35579,Q92574,P05412,Q14344,P50552,P41970,Q05397,Q13418,P63261,P68133,Q16539,Q9Y463,P19338	763	352	14116	2.15491	0.0235157	8.52887e-05	0.0123113
GOTERM_BP_ALL	GO:0002521~leukocyte differentiation	22	2.6862	6.76965e-06	P06239,P60953,Q5JYX0,P08575,Q14790,P49768,P01730,P35268,P16871,P11912,P49810,P35579,P78527,P10721,P04637,B6EC88,P27986,Q01201,P43403,P16885,P43405,Q9Y4K3,P10415	763	131	14116	3.10698	0.0237128	8.57052e-05	0.0124158
GOTERM_BP_ALL	GO:0014070~response to organic cyclic substance	21	2.5641	6.94661e-06	Q15843,P17275,P35368,P19793,P36897,P42224,P23443,Q14289,P17252,Q05586,P19634,P05412,Q04759,Q04206,Q00535,P14416,P38936,P40763,O14543,P10415,P07948	763	121	14116	3.21086	0.0243251	8.76325e-05	0.0127403
GOTERM_BP_ALL	GO:0043242~negative regulation of protein complex disassembly	12	1.4652	7.51004e-06	P10636,Q9UHB6,Q01082,P35612,P06396,P35611,Q08495,P11137,O15020,P11277,P02549,Q13813	763	41	14116	5.41483	0.0262719	9.4404e-05	0.0137736
GOTERM_BP_ALL	GO:0040011~locomotion	47	5.73871	7.51212e-06	Q01851,O43639,P36897,P12931,P23443,Q12904,Q14289,P49768,P17252,Q02750,P43034,P49810,Q9Y5K6,P78527,Q12879,O00308,P56945,P32238,P43405,P28482,Q00535,P06241,P11831,Q96J02,P07949,Q9UQC2,Q9H0M0,P43146,O00213,P26038,Q13464,P07196,P17948,Q03405,P07203,P05107,P35579,P10721,B6EC88,P51681,Q05397,P14416,Q16539,P16333,P23229,O43602,P01112	763	431	14116	2.01747	0.0262791	9.40966e-05	0.0137774
GOTERM_BP_ALL	GO:0048169~regulation of long-term neuronal synaptic plasticity	9	1.0989	7.54267e-06	P10721,P78352,P37840,P01019,Q05586,P14416,P29323,Q12879,P01112	763	21	14116	7.92885	0.0263845	9.41465e-05	0.0138334
GOTERM_BP_ALL	GO:0008624~induction of apoptosis by extracellular signals	20	2.442	7.95394e-06	Q9Y572,Q14790,Q92934,P49768,P17252,Q13972,P49810,Q06187,P48023,B6EC88,P62988,Q13009,Q99683,P15498,P42574,Q9Y4K3,P45983	763	112	14116	3.30369	0.027803	9.89314e-05	0.0145876
GOTERM_BP_ALL	GO:0048878~chemical homeostasis	53	6.47131	8.01954e-06	O60502,P37840,Q14289,P02686,P62753,Q15853,Q12879,P02730,Q9UBY0,P16885,Q00535,P10415,Q15011,Q9UBK2,Q92934,P08575,P05771,P11597,P47712,Q92574,P04637,P16452,P05412,Q14344,Q13418,P14416,P35368,P06239,P50461,P49768,P00441,P17252,Q05586,Q14643,Q15303,O15105,O60674,P32239,P04626,Q06124,P32238,Q9HBA0,P16860,P41235,P19634,P05067,B6EC88,P19235,P51681,P01019,P32418,P20783,P40763	763	512	14116	1.91511	0.0280291	9.93985e-05	0.0147079
GOTERM_BP_ALL	GO:0016311~dephosphorylation	24	2.9304	8.48288e-06	Q96QG7,P62140,P36873,P08575,Q9UN19,Q05923,Q05209,P28562,P35236,Q9Y6W6,P62136,Q9NRW4,Q16829,Q16828,P29350,P24666,Q06124,P30305,P30304,Q9BY84,Q13115,P30307,P10415,P23471	763	154	14116	2.88322	0.0296243	0.000104775	0.0155577
GOTERM_BP_ALL	GO:0031401~positive regulation of protein modification process	27	3.2967	8.50582e-06	Q9UBK2,P36897,P01730,P49768,P17252,Q99460,P06493,P28074,B6EC88,P62988,O15105,O60674,P38398,P01019,P14317,Q13485,P43405,Q92956,O00255,O75925,P07948,Q8TDY2,P10415,P29590	763	187	14116	2.67122	0.0297032	0.000104693	0.0155997
GOTERM_BP_ALL	GO:0032870~cellular response to hormone stimulus	22	2.6862	8.63209e-06	P17275,P19793,P42224,O14492,P10827,P23443,Q9BX66,Q13541,P28562,P09874,P78527,P27986,P56945,O60674,O15530,P62993,Q06124,P21860,P17612,P29353,P31749,P40763	763	133	14116	3.06026	0.0301374	0.00010588	0.0158313
GOTERM_BP_ALL	GO:0007178~transmembrane receptor protein serine/threonine kinase signaling pathway	19	2.3199	8.95089e-06	Q01082,P36897,Q13233,Q99988,Q15797,Q15750,P84022,P02461,P16220,Q9NRW4,O43318,P05412,O15105,P32121,Q13485,P51617,O43294,O15198,P29590	763	103	14116	3.41274	0.0312329	0.000109411	0.0164159
GOTERM_BP_ALL	GO:0007050~cell cycle arrest	19	2.3199	8.95089e-06	Q9NS23,O60381,Q96SB3,Q07666,P52564,Q9NYL2,O00213,Q8N726,P84022,Q99728,P04637,P24522,Q13418,P35638,O00255,O75807,P38936,P46527,P29590	763	103	14116	3.41274	0.0312329	0.000109411	0.0164159
GOTERM_BP_ALL	GO:0007172~signal complex assembly	8	0.976801	9.6805e-06	O43639,P12931,Q05397,P49023,Q14289,Q00535,P21333,P16333	763	16	14116	9.25033	0.0337354	0.000117923	0.0177539
GOTERM_BP_ALL	GO:0051050~positive regulation of transport	30	3.663	9.90257e-06	O60502,P36897,P37840,P22681,P17252,Q15303,P84022,Q01362,P62158,P27986,P12830,O60674,P16885,P43405,Q06124,Q00535,P17612,O43707,P49841,Q9BX66,P21333,P47712,P16220,Q5T2W1,Q04759,Q13485,P61586,P21860,P14416,P31749	763	223	14116	2.48888	0.0344958	0.000120215	0.0181612
GOTERM_BP_ALL	GO:0030837~negative regulation of actin filament polymerization	10	1.221	1.01274e-05	Q01082,P35612,P06396,P35611,Q08495,O15020,O14604,P11277,P02549,Q13813	763	28	14116	6.60738	0.0352651	0.000122525	0.0185735
GOTERM_BP_ALL	GO:0050778~positive regulation of immune response	23	2.8083	1.02512e-05	Q99836,P30273,O14492,P08575,P49768,P11912,P15391,P49810,B6EC88,Q86WV1,O43318,P56945,P43403,P16885,P51617,P43405,P28482,Q04206,P06241,P04264,Q9Y4K3,Q9Y6K9,P07948	763	145	14116	2.93459	0.0356881	0.0001236	0.0188004
GOTERM_BP_ALL	GO:0031334~positive regulation of protein complex assembly	11	1.3431	1.05942e-05	P10636,B6EC88,P08567,O43639,Q13233,P49841,P21675,P62330,P11831,P16333,P46527	763	35	14116	5.81449	0.0368602	0.000127303	0.0194295
GOTERM_BP_ALL	GO:0060341~regulation of cellular localization	32	3.9072	1.11632e-05	O60502,P36897,Q07666,P37840,P17252,P84022,Q8N726,Q01362,P62158,P12830,P02511,O60674,P61764,P43405,Q06124,Q9UQM7,Q00535,P17612,Q9Y4K3,Q96QH2,P49841,P46459,P41235,P21333,Q99728,P16220,Q04759,P01019,Q99750,Q13485,P61586,P14416	763	248	14116	2.38718	0.038801	0.000133686	0.0204729
GOTERM_BP_ALL	GO:0051693~actin filament capping	9	1.0989	1.1294e-05	Q01082,P35612,P06396,P35611,Q08495,O15020,P11277,P02549,Q13813	763	22	14116	7.56845	0.0392466	0.000134797	0.0207128
GOTERM_BP_ALL	GO:0019059~initiation of viral infection	9	1.0989	1.1294e-05	O00308,P62937,Q9H0M0,P51681,P12956,P01730,P13010,P17096,Q96J02	763	22	14116	7.56845	0.0392466	0.000134797	0.0207128
GOTERM_BP_ALL	GO:0032269~negative regulation of cellular protein metabolic process	26	3.1746	1.28605e-05	O60502,Q9H9G7,P08575,P37840,P49768,P17252,Q13541,P41235,Q99460,Q05655,P49810,Q8N726,P05106,Q14232,P28074,Q92574,P62988,P05412,O15105,P08238,Q00535,O00255,P29590	763	180	14116	2.67232	0.0445671	0.000152977	0.0235853
GOTERM_BP_ALL	GO:0022403~cell cycle phase	45	5.49451	1.31712e-05	Q12906,P07437,Q07666,Q6IEH8,Q14978,P21675,O60232,Q02750,P43034,P06493,Q8N726,Q9Y5K6,Q96BK5,Q9BQA5,Q7L0Q8,Q00987,P24522,O95644,O15360,Q9UQM7,P30305,P30304,P38936,Q9H5I1,Q14980,P30307,P10415,Q8WUY3,P27694,P62140,Q96MT8,P54652,Q6KC79,P00519,Q14511,P05067,P24941,P35579,Q8NEH6,O75771,P11802,P46013,O15182,P00533,P31749,P46527	763	414	14116	2.01094	0.045619	0.000156149	0.0241551
GOTERM_BP_ALL	GO:0007507~heart development	29	3.5409	1.36585e-05	P36897,P35368,P78310,P50461,P49768,Q02535,Q15303,P02461,P78527,P46109,O15105,O95644,P02458,P04626,Q02363,P68032,P11831,P55210,Q8TDY2,P19793,Q14790,Q15750,Q92997,Q92574,P19235,Q14934,P21860,P42574,P12107	763	215	14116	2.49544	0.0472661	0.000161386	0.0250486
GOTERM_BP_ALL	GO:0030155~regulation of cell adhesion	22	2.6862	1.38051e-05	O00160,P20936,P12931,P52565,Q02750,P84022,Q8N726,Q92574,B6EC88,P27986,O15105,O60674,P06396,P15498,Q92730,P04626,Q13418,P16671,P21860,Q08345,P23229,P10415	763	137	14116	2.97091	0.047761	0.000162576	0.0253174
GOTERM_BP_ALL	GO:0032272~negative regulation of protein polymerization	10	1.221	1.39858e-05	Q01082,P35612,P06396,P35611,Q08495,O15020,O14604,P11277,P02549,Q13813	763	29	14116	6.37954	0.0483709	0.000164159	0.0256488
GOTERM_BP_ALL	GO:0007612~learning	14	1.7094	1.45659e-05	P78352,P35368,O00213,Q05586,P05067,Q12879,P21796,P10721,P05412,P06241,Q00535,P14416,P29323,P01112	763	60	14116	4.31682	0.0503261	0.000170403	0.0267126
GOTERM_BP_ALL	GO:0042176~regulation of protein catabolic process	13	1.5873	1.57099e-05	P21675,P21333,Q99460,Q12879,O14964,Q99728,O15105,P08238,Q00987,O14980,Q04206,P31749,Q96J02	763	52	14116	4.62516	0.0541698	0.000183181	0.0288103
GOTERM_BP_ALL	GO:0070647~protein modification by small protein conjugation or removal	24	2.9304	1.60939e-05	Q15843,P09936,Q9H0M0,Q13233,P22681,Q92905,P36406,Q9Y2K6,Q99728,Q93009,Q8TAF3,O00308,P62988,Q12962,Q00987,Q9ULV8,P38398,P62068,Q9Y4K3,P31749,Q96J02	763	160	14116	2.7751	0.0554562	0.000187042	0.0295143
GOTERM_BP_ALL	GO:0001558~regulation of cell growth	27	3.2967	1.65445e-05	P36897,Q14289,P31947,P84022,Q8N726,O95990,P56945,P02511,P38936,Q96J02,P10415,P10636,Q96SB3,P16860,O00213,P41235,Q16288,Q9NYA1,P04637,Q04759,P01019,Q13485,Q13418,Q08345,P46527,P31749,P29590	763	194	14116	2.57483	0.0569639	0.000191651	0.0303406
GOTERM_BP_ALL	GO:0031589~cell-substrate adhesion	18	2.1978	1.74761e-05	Q14289,Q9BX66,P16144,P02461,P05107,Q9UMD9,P05106,P12814,Q92574,Q13444,O15530,P49023,P01019,Q13418,P61586,Q00535,P23229,P10415	763	98	14116	3.39808	0.0600733	0.000201782	0.0320488
GOTERM_BP_ALL	GO:0010975~regulation of neuron projection development	15	1.8315	1.82008e-05	P10636,P49768,P52565,P02686,Q05586,Q15797,P07196,Q16288,Q16643,Q13009,Q05397,P61586,Q13418,Q04917,P29323	763	70	14116	3.96443	0.062485	0.000209467	0.0333776
GOTERM_BP_ALL	GO:0010467~gene expression	210	25.641	1.8338e-05	P17275,P26378,O75494,P29692,P27635,P62753,Q15853,P23246,Q8N184,P78545,O43294,Q8N684,O75554,O43390,Q00839,Q15714,P68104,Q96SB4,Q96SB3,P49588,O00213,Q9NSE4,P41252,P41250,Q01844,Q02078,P46087,Q01201,Q01543,O00418,Q04206,P62633,Q00403,Q92905,Q92793,P09874,Q9UBW7,Q9NWA0,O95644,O60739,Q9Y676,Q9H5I1,Q6P2Q9,P62244,P51991,Q9BUQ8,P41235,P62988,P07814,Q08170,P10242,P00533,Q01130,P40763,Q15029,Q15428,Q15233,…	763	2999	14116	1.29548	0.0629408	0.000210362	0.0336291
GOTERM_BP_ALL	GO:0032388~positive regulation of intracellular transport	10	1.221	1.90292e-05	Q04759,P36897,P12830,O60674,P49841,Q13485,P61586,P21333,P17612,P84022	763	30	14116	6.16689	0.065234	0.000217586	0.0348965
GOTERM_BP_ALL	GO:0031400~negative regulation of protein modification process	20	2.442	1.94983e-05	O60502,P08575,P37840,P49768,P17252,P41235,Q99460,Q05655,Q8N726,P49810,P28074,Q92574,P62988,P05412,O15105,Q00535,O00255	763	119	14116	3.10935	0.0667872	0.000222233	0.0357565
GOTERM_BP_ALL	GO:0043433~negative regulation of transcription factor activity	12	1.4652	1.97942e-05	O15105,P10827,P51617,Q02363,P35638,P41235,Q02535,P21333,O00255,O15304,P04040,Q8N726	763	45	14116	4.93351	0.0677656	0.000224882	0.036299
GOTERM_BP_ALL	GO:0042326~negative regulation of phosphorylation	12	1.4652	1.97942e-05	P05412,O15105,P08575,P49768,P17252,P41235,P38936,O00255,Q05655,Q8N726,P49810,P46527	763	45	14116	4.93351	0.0677656	0.000224882	0.036299
GOTERM_BP_ALL	GO:0009991~response to extracellular stimulus	29	3.5409	2.10082e-05	P42224,P23443,P00441,P49768,P67870,P28562,Q15853,P04899,P32238,P38936,P07948,P10415,Q96SB3,Q9UBK2,P19793,P02768,P00338,P15941,P47712,P04637,P05412,P06396,P32418,P35638,Q04206,P68133,P23229,O14543,P31749	763	220	14116	2.43872	0.0717691	0.00023791	0.0385249
GOTERM_BP_ALL	GO:0000278~mitotic cell cycle	41	5.00611	2.18995e-05	P07437,Q07666,Q6IEH8,Q14978,P21675,O60232,Q02750,P43034,Q99460,P06493,Q9Y5K6,Q96BK5,Q8N726,Q9BQA5,Q7L0Q8,Q00987,P24522,O95644,Q9UQM7,P30305,P30304,P38936,Q14980,P30307,P10415,P62140,Q96MT8,Q6KC79,P00519,P05067,P24941,Q14511,P28074,P62988,P11802,O15182,P00533,P46527,P31749	763	370	14116	2.05007	0.0746977	0.000247214	0.0401592
GOTERM_BP_ALL	GO:0001568~blood vessel development	31	3.7851	2.29847e-05	P17275,P35368,P36897,P50461,P49768,Q14289,Q12904,P02461,Q99626,O43318,P46109,O15105,P19544,Q07352,P11831,P18089,P62745,P20936,Q14790,Q9NRA0,P17948,P07203,P35579,Q14344,P05412,P41970,P01019,Q05397,Q16539,P19338,P31749	763	245	14116	2.3409	0.0782503	0.000258638	0.0421487
GOTERM_BP_ALL	GO:0010243~response to organic nitrogen	14	1.7094	2.54036e-05	P35368,P49588,P23443,Q14289,Q05586,Q15797,P07196,Q12879,P47712,P35638,Q04206,P14416,P38936,P07948	763	63	14116	4.11126	0.0861209	0.00028495	0.0465836
GOTERM_BP_ALL	GO:0007632~visual behavior	10	1.221	2.55389e-05	P10721,O15259,P35368,O00213,Q05586,Q00535,P14416,P05067,Q12879,P01112	763	31	14116	5.96795	0.0865591	0.000285564	0.0468316
GOTERM_BP_ALL	GO:0046649~lymphocyte activation	27	3.2967	2.5982e-05	O43639,P06239,P49768,P35268,P01730,P16871,P49810,P84022,P78527,P27986,P43403,P11836,P16885,P43405,P06241,P10415,Q8NDB2,P08575,P11912,Q05655,P35579,P04637,B6EC88,Q01201,P15498,O75563,P16333	763	199	14116	2.51014	0.0879929	0.000289604	0.047644
GOTERM_BP_ALL	GO:0051254~positive regulation of RNA metabolic process	49	5.98291	2.83777e-05	Q12906,P17275,Q9ULV5,P19419,Q15797,Q15853,P84022,Q9Y6Q9,P52333,Q86WV1,O43294,Q9UBK2,O00213,P17947,P16220,P04637,P05412,Q04206,O00255,Q16539,O75925,P62633,Q9Y3R0,P12956,P21675,Q05586,Q02750,Q92793,P78527,O75030,Q99626,O00267,P38398,P19544,P11831,P46734,P19793,Q13233,P10827,P41235,P17096,P05067,Q92997,Q06413,P19532,Q13485,P20783,Q9Y463,P40763	763	481	14116	1.88468	0.0957056	0.000315312	0.0520359
GOTERM_BP_ALL	GO:0030866~cortical actin cytoskeleton organization	7	0.854701	3.0017e-05	P08567,Q9Y490,Q9Y2J2,Q00535,P62330,P11171,O43491	763	13	14116	9.96189	0.100946	0.000332482	0.0550411
GOTERM_BP_ALL	GO:0031346~positive regulation of cell projection organization	12	1.4652	3.07668e-05	P10636,P36897,P60953,Q5JYX0,P52565,Q15797,P07196,Q16288,P10721,Q04759,Q13009,Q13418,P61586	763	47	14116	4.72357	0.103332	0.000339724	0.0564155
GOTERM_BP_ALL	GO:0080134~regulation of response to stress	33	4.0293	3.2056e-05	Q99836,P30273,P08567,Q14289,Q9NYL2,P17252,Q9NRW4,O43318,Q99683,O60674,P38398,P51617,P43405,Q9HBA0,P04264,P07948,O00160,Q13233,Q92918,Q16288,P07203,P06748,P47712,B6EC88,P01019,Q99750,O43324,Q04206,Q16512,O00255,Q96CW1,P31749,P29590	763	274	14116	2.22818	0.107421	0.000352858	0.0587789
GOTERM_BP_ALL	GO:0010740~positive regulation of protein kinase cascade	24	2.9304	3.24129e-05	Q99836,P36897,P08575,Q14790,P21333,P29692,Q14164,P04040,P07203,P48023,Q9NRW4,O43318,O60674,P01019,P14317,P04626,P61586,Q13418,Q04206,P21860,Q9NYJ8,Q9Y4K3,Q99759,P07948	763	167	14116	2.65878	0.10855	0.000355682	0.0594331
GOTERM_BP_ALL	GO:0000186~activation of MAPKK activity	9	1.0989	3.30549e-05	P36897,Q13233,O60674,P49768,Q9NYL2,Q9Y6R4,P17948,P00533,P04899	763	25	14116	6.66024	0.110576	0.000361606	0.0606099
GOTERM_BP_ALL	GO:0006970~response to osmotic stress	10	1.221	3.38438e-05	P11166,P04637,Q13233,O15530,P01019,Q14289,P55011,Q9HBA0,Q16512,P00533	763	32	14116	5.78145	0.11306	0.000369096	0.0620561
GOTERM_BP_ALL	GO:0000082~G1/S transition of mitotic cell cycle	13	1.5873	3.48399e-05	P62140,Q8N726,Q9BQA5,Q7L0Q8,O95644,Q9UQM7,P11802,P30304,P38936,P00533,P31749,P46527,P10415	763	56	14116	4.29479	0.116187	0.000378792	0.0638819
GOTERM_BP_ALL	GO:0001944~vasculature development	31	3.7851	3.6636e-05	P17275,P35368,P36897,P50461,P49768,Q14289,Q12904,P02461,Q99626,O43318,P46109,O15105,P19544,Q07352,P11831,P18089,P62745,P20936,Q14790,Q9NRA0,P17948,P07203,P35579,Q14344,P05412,P41970,P01019,Q05397,Q16539,P19338,P31749	763	251	14116	2.28494	0.121797	0.000397099	0.0671743
GOTERM_BP_ALL	GO:0045936~negative regulation of phosphate metabolic process	12	1.4652	3.79896e-05	P05412,O15105,P08575,P49768,P17252,P41235,P38936,O00255,Q05655,Q8N726,P49810,P46527	763	48	14116	4.62516	0.126001	0.000410512	0.0696553
GOTERM_BP_ALL	GO:0010563~negative regulation of phosphorus metabolic process	12	1.4652	3.79896e-05	P05412,O15105,P08575,P49768,P17252,P41235,P38936,O00255,Q05655,Q8N726,P49810,P46527	763	48	14116	4.62516	0.126001	0.000410512	0.0696553
GOTERM_BP_ALL	GO:0007155~cell adhesion	64	7.81441	4.22711e-05	O60500,O15259,P08567,P78310,P12931,Q12904,Q14289,P13591,P35221,O60711,P08865,P02461,P12830,P15311,O15530,P61764,P02458,O43294,Q00535,Q99062,P20273,P10415,P08575,P43121,P26038,Q13464,P00519,P05107,P05106,P35579,Q92574,Q13418,P61586,O43281,P01730,P49768,P51153,Q9UMD9,Q9Y5K6,Q13017,P12814,Q13444,P56945,P42684,Q9UEE9,P43405,P07949,P62745,P10827,Q9BX66,P16284,P16144,Q14511,P05067,P21854,B6EC88,P01019,…	763	700	14116	1.69149	0.139166	0.00045538	0.0775027
GOTERM_BP_ALL	GO:0022610~biological adhesion	64	7.81441	4.34512e-05	O60500,O15259,P08567,P78310,P12931,Q12904,Q14289,P13591,P35221,O60711,P08865,P02461,P12830,P15311,O15530,P61764,P02458,O43294,Q00535,Q99062,P20273,P10415,P08575,P43121,P26038,Q13464,P00519,P05107,P05106,P35579,Q92574,Q13418,P61586,O43281,P01730,P49768,P51153,Q9UMD9,Q9Y5K6,Q13017,P12814,Q13444,P56945,P42684,Q9UEE9,P43405,P07949,P62745,P10827,Q9BX66,P16284,P16144,Q14511,P05067,P21854,B6EC88,P01019,…	763	701	14116	1.68908	0.14276	0.000466673	0.0796656
GOTERM_BP_ALL	GO:0006417~regulation of translation	21	2.5641	4.52317e-05	Q9H9G7,O43639,Q9BUB5,Q14289,P17252,Q9HBH9,Q13541,P05067,Q14232,Q92574,O60739,O15372,Q07352,P11802,P28482,O75807,P16333,P31749,P82979,P29590,P62701	763	137	14116	2.83587	0.148154	0.000484324	0.0829288
GOTERM_BP_ALL	GO:0045893~positive regulation of transcription, DNA-dependent	48	5.86081	4.72074e-05	P17275,Q12906,P62633,Q9Y3R0,Q9ULV5,P12956,P19419,P21675,Q05586,Q15797,Q92793,P84022,Q15853,P78527,O75030,Q9Y6Q9,Q99626,P52333,Q86WV1,O00267,P38398,P19544,O43294,P11831,P46734,Q9UBK2,P19793,Q13233,P10827,O00213,P41235,P17096,P17947,P05067,P16220,Q92997,P04637,P05412,Q06413,P19532,Q13485,P20783,Q04206,O00255,Q16539,Q9Y463,P40763,O75925	763	477	14116	1.8617	0.1541	0.000503951	0.0865495
GOTERM_BP_ALL	GO:0034329~cell junction assembly	11	1.3431	4.81855e-05	P12814,O15105,Q9Y490,O15530,Q9BX66,Q14289,P35221,P23229,P05106,P10415,Q07157	763	41	14116	4.96359	0.157028	0.000512846	0.0883421
GOTERM_BP_ALL	GO:0030865~cortical cytoskeleton organization	7	0.854701	5.01337e-05	P08567,Q9Y490,Q9Y2J2,Q00535,P62330,P11171,O43491	763	14	14116	9.25033	0.16283	0.000531979	0.0919123
GOTERM_BP_ALL	GO:0048678~response to axon injury	8	0.976801	5.42316e-05	P19793,O60674,P04626,P00441,P07196,Q02750,P10415,P07948	763	20	14116	7.40026	0.174905	0.000573734	0.0994216
GOTERM_BP_ALL	GO:0048870~cell motility	35	4.2735	5.59327e-05	Q01851,O43639,P36897,P12931,P23443,Q12904,Q14289,P49768,P17252,P43034,Q9Y5K6,P78527,P56945,P32238,P43405,Q00535,P06241,P11831,P07949,Q9UQC2,P43146,O00213,P26038,Q13464,P17948,P07203,P05107,P35579,P10721,B6EC88,Q05397,P14416,P16333,P23229,O43602	763	307	14116	2.1092	0.179865	0.000589965	0.102539
GOTERM_BP_ALL	GO:0051674~localization of cell	35	4.2735	5.59327e-05	Q01851,O43639,P36897,P12931,P23443,Q12904,Q14289,P49768,P17252,P43034,Q9Y5K6,P78527,P56945,P32238,P43405,Q00535,P06241,P11831,P07949,Q9UQC2,P43146,O00213,P26038,Q13464,P17948,P07203,P05107,P35579,P10721,B6EC88,Q05397,P14416,P16333,P23229,O43602	763	307	14116	2.1092	0.179865	0.000589965	0.102539
GOTERM_BP_ALL	GO:0051789~response to protein stimulus	18	2.1978	5.62818e-05	Q15011,P49588,P01730,P54652,Q02535,P67870,P07900,P11142,P08107,P08238,P04150,P35638,Q02363,O75807,Q08345,Q92598,P10415,P07948	763	107	14116	3.11226	0.18088	0.000591886	0.103178
GOTERM_BP_ALL	GO:0032869~cellular response to insulin stimulus	14	1.7094	5.93132e-05	P19793,P42224,O14492,Q9BX66,Q13541,P09874,P78527,P27986,P56945,O15530,P62993,P21860,P29353,P31749	763	68	14116	3.80896	0.189636	0.000621911	0.108733
GOTERM_BP_ALL	GO:0050730~regulation of peptidyl-tyrosine phosphorylation	14	1.7094	5.93132e-05	P08575,P01730,P17252,P41235,Q05655,P05107,B6EC88,O60674,P01019,P14317,P43405,Q92956,P00533,P07948	763	68	14116	3.80896	0.189636	0.000621911	0.108733
GOTERM_BP_ALL	GO:0001952~regulation of cell-matrix adhesion	9	1.0989	6.1621e-05	Q92574,P20936,P27986,Q13418,P16671,Q08345,P84022,Q8N726,P10415	763	27	14116	6.16689	0.196239	0.000644197	0.112961
GOTERM_BP_ALL	GO:0008542~visual learning	9	1.0989	6.1621e-05	P10721,P35368,O00213,Q05586,Q00535,P14416,P05067,Q12879,P01112	763	27	14116	6.16689	0.196239	0.000644197	0.112961
GOTERM_BP_ALL	GO:0043281~regulation of caspase activity	15	1.8315	7.46493e-05	Q15011,P06239,P42224,P37840,Q92934,P31947,Q8N726,P07203,P84022,P04637,P12830,O15304,O00255,P55211,P29590	763	79	14116	3.51278	0.232519	0.000778055	0.136829
GOTERM_BP_ALL	GO:0019058~viral infectious cycle	11	1.3431	7.47126e-05	O00308,P62937,Q9H0M0,O00267,P51681,P12956,P01730,P13010,P17096,Q15853,Q96J02	763	43	14116	4.73273	0.232691	0.000776432	0.136945
GOTERM_BP_ALL	GO:0001836~release of cytochrome c from mitochondria	8	0.976801	7.7576e-05	P04637,P05412,P31947,P42574,P84022,P07203,P55210,P10415	763	21	14116	7.04787	0.240441	0.000803822	0.14219
GOTERM_BP_ALL	GO:0019221~cytokine-mediated signaling pathway	14	1.7094	8.12345e-05	P42224,P23458,P32927,O14492,Q92934,P05787,P05783,P10721,P52333,P14784,P51617,Q14765,Q04206,P40763	763	70	14116	3.70013	0.250229	0.000839263	0.148891
GOTERM_BP_ALL	GO:0007173~epidermal growth factor receptor signaling pathway	9	1.0989	8.22184e-05	O43639,P56945,P62993,P12931,P22681,Q14289,O75582,P00533,P29353	763	28	14116	5.94664	0.25284	0.000846955	0.150693
GOTERM_BP_ALL	GO:0009611~response to wounding	51	6.22711	8.25793e-05	P08567,Q12904,Q15797,P84022,P02461,Q12879,P78545,P29350,P61764,Q00535,P04264,Q96J02,P10415,P05107,Q03405,P05106,Q14344,P41970,Q04206,O15162,Q99836,P17677,P23443,P00441,Q02535,Q02750,Q01362,O60674,P04626,P11831,P46734,P63104,P07948,P19793,Q13233,P41235,P07196,P07203,B6EC88,Q04759,Q9UKX2,P06396,P51681,Q9UNN8,Q14934,P16671,P21860,P42574,P31749,P40763,Q9HCN6	763	530	14116	1.78025	0.253796	0.000848207	0.151354
GOTERM_BP_ALL	GO:0050867~positive regulation of cell activation	18	2.1978	9.03156e-05	O43639,P08567,P06239,Q92934,P08575,P01730,P16871,Q01362,B6EC88,O43318,Q04759,Q92835,O60674,P43403,P43405,P38936,P16333,Q9Y4K3	763	111	14116	3.00011	0.273984	0.000924957	0.165522
GOTERM_BP_ALL	GO:0050801~ion homeostasis	42	5.12821	9.758e-05	O60502,P06239,P50461,P37840,Q14289,P00441,P49768,P17252,P02686,Q05586,Q14643,Q12879,P02730,Q9UBY0,O15105,O60674,P32239,P16885,P04626,P32238,Q9HBA0,Q00535,P10415,Q15011,P08575,P16860,P19634,P05771,P05067,P04637,Q92574,P16452,B6EC88,P05412,Q14344,P51681,P19235,P01019,P32418,Q13418,P20783,P14416	763	409	14116	1.89982	0.292444	0.000996442	0.178824
GOTERM_BP_ALL	GO:0042129~regulation of T cell proliferation	13	1.5873	0.000100073	O43639,P08575,P16410,Q8N726,B6EC88,Q04759,P43403,P04626,P43405,Q92956,P42574,P16333,Q96J02	763	62	14116	3.87917	0.298669	0.00101895	0.183388
GOTERM_BP_ALL	GO:0048545~response to steroid hormone stimulus	25	3.0525	0.000106703	P17275,O60502,P36897,P12931,P23443,P17252,P28562,Q02750,Q15303,P13569,P02511,P38398,P04626,P28482,P38936,P10415,P19793,P07196,P47712,B6EC88,P03372,Q04206,P68133,O14543,P40763	763	192	14116	2.40894	0.314962	0.00108331	0.195527
GOTERM_BP_ALL	GO:0019725~cellular homeostasis	46	5.61661	0.000109951	O60502,P06239,P50461,P37840,Q14289,P00441,P49768,P17252,P02686,P04075,Q05586,Q14643,Q12879,P02730,O15105,O60674,P32239,P16885,P04626,P55011,P32238,Q9HBA0,Q00535,P11831,P10415,Q15011,Q9UBK2,P08575,P35611,P05771,P05067,P07203,P06748,P04637,Q92574,B6EC88,P05412,Q14344,P51681,P19235,P01019,P32418,Q13418,P35638,P20783,P14416	763	466	14116	1.82624	0.322807	0.00111309	0.201474
GOTERM_BP_ALL	GO:0007417~central nervous system development	43	5.25031	0.000110937	Q01851,P12931,P54259,P49768,P02686,P17252,Q05586,P43034,Q15797,Q15303,P49810,P78527,O43464,P12830,P32238,Q00535,P06241,Q8WU20,P29323,O15198,P07948,P23471,P10415,Q9H0M0,P51812,P43146,Q9NRA0,O00562,P05067,P16220,Q14232,Q92574,P04637,P19235,P06396,P09211,Q05397,P01019,P20783,P14416,P00533,P04271,O43602	763	425	14116	1.87183	0.325169	0.00111986	0.203278
GOTERM_BP_ALL	GO:0052548~regulation of endopeptidase activity	15	1.8315	0.000113533	Q15011,P06239,P42224,P37840,Q92934,P31947,Q8N726,P07203,P84022,P04637,P12830,O15304,O00255,P55211,P29590	763	82	14116	3.38427	0.331351	0.0011428	0.20803
GOTERM_BP_ALL	GO:0000079~regulation of cyclin-dependent protein kinase activity	12	1.4652	0.000119705	P62140,P24522,P31947,P30304,P38936,O00255,P42574,Q8N726,P00533,P46527,P30307,P31749	763	54	14116	4.11126	0.345824	0.00120148	0.219328
GOTERM_BP_ALL	GO:0008629~induction of apoptosis by intracellular signals	12	1.4652	0.000119705	O43464,P04637,B6EC88,O60674,P38398,P17252,P31947,P38936,P42574,P00519,P07203,P29590	763	54	14116	4.11126	0.345824	0.00120148	0.219328
GOTERM_BP_ALL	GO:0080135~regulation of cellular response to stress	17	2.0757	0.000121551	Q13233,Q14289,Q9NYL2,Q92918,Q16288,P06748,Q9NRW4,O43318,Q99683,P38398,Q99750,P43405,O43324,Q16512,O00255,P31749,P07948	763	103	14116	3.05351	0.350092	0.00121656	0.222707
GOTERM_BP_ALL	GO:0051223~regulation of protein transport	18	2.1978	0.000126604	P36897,P49841,P21333,P41235,P84022,Q99728,O00308,Q04759,P12830,O60674,Q13485,Q99750,P61586,Q06124,Q00535,P14416,P17612,Q9Y4K3	763	114	14116	2.92116	0.361632	0.00126354	0.231956
GOTERM_BP_ALL	GO:0010638~positive regulation of organelle organization	15	1.8315	0.000129909	P10636,Q9UBK2,P08567,O43639,Q13233,P84022,P06748,P47712,Q04759,P61586,P62330,O00255,P16333,P46527,P29590	763	83	14116	3.34349	0.369069	0.00129287	0.238004
GOTERM_BP_ALL	GO:0050670~regulation of lymphocyte proliferation	15	1.8315	0.000129909	O43639,P08575,P16410,Q8N726,B6EC88,Q04759,Q92835,P43403,P04626,P43405,P42574,Q92956,P38936,P16333,Q96J02	763	83	14116	3.34349	0.369069	0.00129287	0.238004
GOTERM_BP_ALL	GO:0042110~T cell activation	19	2.3199	0.000142185	O43639,P06239,P08575,P49768,P35268,P01730,P16871,P84022,P49810,P35579,P78527,P04637,Q01201,P43403,P15498,P43405,P06241,P16333,P10415	763	126	14116	2.78978	0.39594	0.001411	0.260466
GOTERM_BP_ALL	GO:0045767~regulation of anti-apoptosis	10	1.221	0.000146948	P20936,O15105,Q14289,P19634,P38936,P28562,Q15797,O15304,O00459,Q15303	763	38	14116	4.86859	0.406056	0.00145417	0.269181
GOTERM_BP_ALL	GO:0010675~regulation of cellular carbohydrate metabolic process	10	1.221	0.000146948	Q9UBK2,P08567,P35368,O60502,P62140,P18669,P04150,Q9BX66,P41235,P31749	763	38	14116	4.86859	0.406056	0.00145417	0.269181
GOTERM_BP_ALL	GO:0032944~regulation of mononuclear cell proliferation	15	1.8315	0.000148293	O43639,P08575,P16410,Q8N726,B6EC88,Q04759,Q92835,P43403,P04626,P43405,P42574,Q92956,P38936,P16333,Q96J02	763	84	14116	3.30369	0.40888	0.00146337	0.27164
GOTERM_BP_ALL	GO:0070663~regulation of leukocyte proliferation	15	1.8315	0.000148293	O43639,P08575,P16410,Q8N726,B6EC88,Q04759,Q92835,P43403,P04626,P43405,P42574,Q92956,P38936,P16333,Q96J02	763	84	14116	3.30369	0.40888	0.00146337	0.27164
GOTERM_BP_ALL	GO:0007044~cell-substrate junction assembly	8	0.976801	0.00014876	P12814,Q9Y490,O15530,Q9BX66,Q14289,P23229,P05106,P10415	763	23	14116	6.43501	0.409859	0.00146391	0.272496
GOTERM_BP_ALL	GO:0010332~response to gamma radiation	8	0.976801	0.00014876	P04637,P08575,O00255,P07203,P78527,O14543,P29590,P10415	763	23	14116	6.43501	0.409859	0.00146391	0.272496
GOTERM_BP_ALL	GO:0002244~hemopoietic progenitor cell differentiation	6	0.732601	0.000159102	P10721,P08567,P49768,P49810,P78527,P10415	763	11	14116	10.0913	0.431106	0.00156127	0.291413
GOTERM_BP_ALL	GO:0009612~response to mechanical stimulus	12	1.4652	0.000168741	P17275,P05412,P42224,P23443,Q14289,P17252,P55011,Q04206,Q9HBA0,P68133,P06241,P12107	763	56	14116	3.96443	0.45022	0.00165122	0.309042
GOTERM_BP_ALL	GO:0030522~intracellular receptor-mediated signaling pathway	14	1.7094	0.000168921	Q9UBK2,P19793,Q9Y3R0,P17948,Q9Y6Q9,P03372,O60674,P38398,P04150,O43294,Q04917,O75925,P29590,Q86X55	763	75	14116	3.45346	0.45057	0.00164843	0.309371
GOTERM_BP_ALL	GO:0043623~cellular protein complex assembly	22	2.6862	0.000169485	P07437,P04350,Q9UBB5,O43639,P12931,P36404,P17987,Q14289,P21333,Q15797,P07196,P84022,P07900,P06396,P49023,Q05397,Q13485,O14980,Q9UKJ0,Q9BQE3,Q00535,P16333	763	162	14116	2.51243	0.451669	0.00164939	0.310403
GOTERM_BP_ALL	GO:0055082~cellular chemical homeostasis	39	4.7619	0.000181952	O60502,P06239,P50461,P37840,Q14289,P00441,P49768,P02686,P17252,Q05586,Q14643,Q12879,P02730,O15105,O60674,P32239,P16885,P04626,P32238,Q9HBA0,Q00535,P10415,Q15011,Q9UBK2,P08575,P05771,P05067,P04637,Q92574,B6EC88,P05412,Q14344,P51681,P19235,P01019,P32418,Q13418,P20783,P14416	763	380	14116	1.89875	0.475379	0.00176578	0.3332
GOTERM_BP_ALL	GO:0006109~regulation of carbohydrate metabolic process	10	1.221	0.00018199	Q9UBK2,P08567,P35368,O60502,P62140,P18669,P04150,Q9BX66,P41235,P31749	763	39	14116	4.74376	0.47545	0.00176133	0.33327
GOTERM_BP_ALL	GO:0009894~regulation of catabolic process	16	1.9536	0.000183733	P35368,P62140,P18669,P21675,P21333,Q99460,Q99728,Q12879,O14964,O15105,P08238,Q00987,O14980,Q04206,P31749,Q96J02	763	96	14116	3.08344	0.478682	0.00177334	0.336457
GOTERM_BP_ALL	GO:0052547~regulation of peptidase activity	15	1.8315	0.000191894	Q15011,P06239,P42224,P37840,Q92934,P31947,Q8N726,P07203,P84022,P04637,P12830,O15304,O00255,P55211,P29590	763	86	14116	3.22686	0.493549	0.00184701	0.351375
GOTERM_BP_ALL	GO:0010038~response to metal ion	19	2.3199	0.000192516	P19793,P37840,P00441,Q14289,P60709,P28562,P07203,P42262,P42263,P47712,P62158,Q16558,P06396,P16885,P63261,P00533,Q92597,P45983,P10415	763	129	14116	2.7249	0.494666	0.00184798	0.352513
GOTERM_BP_ALL	GO:0050770~regulation of axonogenesis	12	1.4652	0.00019905	P10636,Q13009,Q05397,P49768,P61586,Q13418,P02686,P52565,Q05586,P07196,Q16288,P29323	763	57	14116	3.89487	0.506239	0.00190549	0.364457
GOTERM_BP_ALL	GO:0010552~positive regulation of specific transcription from RNA polymerase II promoter	12	1.4652	0.00019905	P04637,Q06413,Q13233,P19532,P12956,P21675,P41235,P11831,P84022,Q15853,P78527,P16220	763	57	14116	3.89487	0.506239	0.00190549	0.364457
GOTERM_BP_ALL	GO:0001101~response to acid	8	0.976801	0.000200302	P12931,P06396,P23443,P49588,Q04206,P19634,P10415,P07948	763	24	14116	6.16689	0.508426	0.0019123	0.366745
GOTERM_BP_ALL	GO:0050803~regulation of synapse structure and activity	8	0.976801	0.000200302	P62988,Q05397,P17252,Q05586,P05067	763	24	14116	6.16689	0.508426	0.0019123	0.366745
GOTERM_BP_ALL	GO:0042327~positive regulation of phosphorylation	16	1.9536	0.000206721	P36897,Q15835,P49768,P01730,P17252,B6EC88,O60674,P01019,P14317,Q13485,P43405,Q92956,P00533,Q8TDY2,P10415,P07948	763	97	14116	3.05165	0.519487	0.00196822	0.378476
GOTERM_BP_ALL	GO:0009607~response to biotic stimulus	39	4.7619	0.000226989	P81605,Q99836,P42224,P23443,P37840,P67870,P84022,O60238,P07900,P11142,P08107,P51617,P16885,P28482,P08631,P62244,P10415,Q15011,O00160,P49841,P49588,P08575,P05787,P54652,P07203,P47712,P48023,P04637,B6EC88,P05412,P08238,P35638,O14980,Q04206,O75807,Q16539,O14543,O15162,Q92598	763	384	14116	1.87897	0.552808	0.00215523	0.415512
GOTERM_BP_ALL	GO:0001933~negative regulation of protein amino acid phosphorylation	9	1.0989	0.000229622	P05412,O15105,P08575,P49768,P17252,P41235,O00255,Q05655,P49810	763	32	14116	5.20331	0.556964	0.00217438	0.420322
GOTERM_BP_ALL	GO:0043408~regulation of MAPKKK cascade	17	2.0757	0.000238824	Q13233,P08575,Q14289,Q9NYL2,Q92918,B6EC88,Q9NRW4,O43318,Q99683,P01019,Q99750,P04626,Q13418,P43405,Q16512,O00255,P31749	763	109	14116	2.88542	0.571186	0.0022554	0.437131
GOTERM_BP_ALL	GO:0006351~transcription, DNA-dependent	32	3.9072	0.000249748	Q00403,P42224,O95402,P21675,Q92905,P09874,Q15853,Q8N726,P62487,P78545,Q99626,Q96AE4,Q12962,O00267,O95644,P61244,O43294,Q13428,P50549,Q15714,Q9UBK2,P10827,P20226,P16220,P24928,P04637,P03372,P04150,P67809,P35638,Q14934,O60682	763	292	14116	2.02747	0.587479	0.00235219	0.457082
GOTERM_BP_ALL	GO:0051099~positive regulation of binding	14	1.7094	0.000253437	Q99836,P35612,P35611,P11171,P04040,P06748,P62158,Q9Y6Q9,Q04759,O60674,P01019,P51617,Q9UQM7,Q04206	763	78	14116	3.32063	0.59284	0.00238058	0.463819
GOTERM_BP_ALL	GO:0051963~regulation of synaptogenesis	7	0.854701	0.00025725	P62988,Q05397,P17252,Q05586	763	18	14116	7.1947	0.598308	0.00240997	0.470782
GOTERM_BP_ALL	GO:0018107~peptidyl-threonine phosphorylation	7	0.854701	0.00025725	P36897,O15530,P17252,P21675,P11137,P10415,P45983	763	18	14116	7.1947	0.598308	0.00240997	0.470782
GOTERM_BP_ALL	GO:0010469~regulation of receptor activity	7	0.854701	0.00025725	O43639,Q9ULV8,P49768,P05067,Q05655,P49810,P29353	763	18	14116	7.1947	0.598308	0.00240997	0.470782
GOTERM_BP_ALL	GO:0046825~regulation of protein export from nucleus	5	0.610501	0.000258633	P49841,Q06124,Q00535,P17612,Q99728	763	7	14116	13.2148	0.600272	0.00241653	0.473307
GOTERM_BP_ALL	GO:0051345~positive regulation of hydrolase activity	23	2.8083	0.00026006	Q00722,P08567,P06239,P42224,Q14289,Q13972,Q02750,P84022,Q8N726,Q01362,P04637,Q92574,Q14344,O60674,P01019,P32239,P32238,O15304,P14416,O00255,P00533,P55211,P29590	763	179	14116	2.37718	0.60229	0.00242346	0.475912
GOTERM_BP_ALL	GO:0051641~cellular localization	76	9.27961	0.000260168	Q01082,P08567,O60502,P09936,Q9ULZ2,P05783,O75494,P61006,P43034,P11142,P15311,P61764,Q9NV70,Q15075,Q00535,P09651,O43747,P10415,O00160,Q9Y490,P49841,Q5JYX0,Q9H1K0,P21333,P41250,Q92834,O43561,P35579,P06748,P04637,Q92574,P05412,O95295,P17600,Q9BY84,P49407,Q96CW1,P60953,P49768,P16157,Q02750,Q96BK5,P61981,Q01362,Q96CV9,O14964,P07900,Q13094,O15105,O60674,P43405,P28482,Q9HBA0,P68032,Q9Y2J0,P12004,P07948,…	763	928	14116	1.51514	0.602443	0.00241811	0.47611
GOTERM_BP_ALL	GO:0045792~negative regulation of cell size	16	1.9536	0.000260244	Q96SB3,P16860,O00213,P41235,Q8N726,P84022,P04637,Q92574,P02511,P01019,Q13485,P38936,P31749,P46527,P10415,P29590	763	99	14116	2.99	0.60255	0.00241249	0.476249
GOTERM_BP_ALL	GO:0006873~cellular ion homeostasis	38	4.6398	0.000277512	O60502,P06239,P50461,P37840,Q14289,P00441,P49768,P02686,P17252,Q05586,Q14643,Q12879,P02730,O15105,O60674,P32239,P16885,P04626,P32238,Q9HBA0,Q00535,P10415,Q15011,P08575,P05771,P05067,P04637,Q92574,B6EC88,P05412,Q14344,P51681,P19235,P01019,P32418,Q13418,P20783,P14416	763	374	14116	1.87975	0.626156	0.00256568	0.507774
GOTERM_BP_ALL	GO:0045664~regulation of neuron differentiation	19	2.3199	0.000283449	P10636,P49768,P54259,P02686,P52565,Q05586,Q15797,P07196,Q16288,Q16643,P61981,B6EC88,Q13009,Q05397,Q13418,P61586,Q04917,P29323,P10415	763	133	14116	2.64295	0.633944	0.00261368	0.518609
GOTERM_BP_ALL	GO:0070302~regulation of stress-activated protein kinase signaling pathway	13	1.5873	0.000288779	Q13233,Q14289,Q92918,Q9NYL2,Q9NRW4,O43318,Q99683,Q99750,P43405,O00255,Q16512,P31749,P07948	763	69	14116	3.48563	0.640797	0.00265586	0.528336
GOTERM_BP_ALL	GO:0010562~positive regulation of phosphorus metabolic process	16	1.9536	0.000291218	P36897,Q15835,P49768,P01730,P17252,B6EC88,O60674,P01019,P14317,Q13485,P43405,Q92956,P00533,Q8TDY2,P10415,P07948	763	100	14116	2.9601	0.643891	0.00267135	0.532789
GOTERM_BP_ALL	GO:0048872~homeostasis of number of cells	16	1.9536	0.000291218	P27694,O14492,P35611,Q00597,P00441,P16871,P16452,P14317,Q02363,O15304,O00255,P42574,Q9Y6K9,P31749,P10415,P07948	763	100	14116	2.9601	0.643891	0.00267135	0.532789
GOTERM_BP_ALL	GO:0045937~positive regulation of phosphate metabolic process	16	1.9536	0.000291218	P36897,Q15835,P49768,P01730,P17252,B6EC88,O60674,P01019,P14317,Q13485,P43405,Q92956,P00533,Q8TDY2,P10415,P07948	763	100	14116	2.9601	0.643891	0.00267135	0.532789
GOTERM_BP_ALL	GO:0009889~regulation of biosynthetic process	200	24.42	0.00030291	P17275,O60502,O75494,Q15853,P23246,Q8N184,P78545,P07737,Q00987,O43294,Q9UQM7,Q15714,Q9BUB5,O00213,Q01844,Q02078,Q01201,Q01543,P14317,P61586,Q04206,P14416,P46527,P62633,Q00403,P01730,P17252,Q05586,Q92793,P04040,Q9UBW7,Q9NWA0,O95644,O60739,Q07352,P43405,Q9H5I1,O75676,Q13233,P41235,Q9NP72,P24941,P62988,P01019,Q969G3,Q04917,P10242,O75582,P00533,P40763,P31749,P01112,P36897,P37840,Q15233,Q06730,Q86WV1,…	763	2966	14116	1.24752	0.658354	0.00277129	0.554123
GOTERM_BP_ALL	GO:0032774~RNA biosynthetic process	32	3.9072	0.000317585	Q00403,P42224,O95402,P21675,Q92905,P09874,Q15853,Q8N726,P62487,P78545,Q99626,Q96AE4,Q12962,O00267,O95644,P61244,O43294,Q13428,P50549,Q15714,Q9UBK2,P10827,P20226,P16220,P24928,P04637,P03372,P04150,P67809,P35638,Q14934,O60682	763	296	14116	2.00007	0.675677	0.0028979	0.580894
GOTERM_BP_ALL	GO:0051240~positive regulation of multicellular organismal process	28	3.4188	0.000318442	P30273,Q99836,P35368,P37840,P49768,P00441,P42262,P49810,P84022,Q15303,O43318,O60674,P11831,P05023,P20309,Q9Y4K3,P10415,P47712,Q9NYA1,P16220,P62988,P01019,P14416,P00533,P31749	763	244	14116	2.12303	0.676662	0.00289826	0.582459
GOTERM_BP_ALL	GO:0051336~regulation of hydrolase activity	35	4.2735	0.000334583	P08567,P42224,P06239,P37840,Q14289,P31947,Q02750,P43034,P84022,Q8N726,Q01362,P12830,O60674,P32239,P32238,Q9Y2X7,O15304,P55211,Q15011,Q00722,Q9ULH1,Q92934,P41236,Q13972,O43150,P07203,Q92574,P04637,Q14344,P15498,P01019,O00255,P14416,P00533,P29590	763	337	14116	1.92143	0.694649	0.00303716	0.611895
GOTERM_BP_ALL	GO:0051051~negative regulation of transport	19	2.3199	0.000341531	P37840,P17252,P21333,P41235,P05106,Q99728,P04899,P62158,O00308,P02511,Q99750,Q6PIZ9,Q06124,Q00535,P62330,P14416,P21860,P31749,P10415	763	135	14116	2.6038	0.702081	0.00309223	0.624564
GOTERM_BP_ALL	GO:0040007~growth	23	2.8083	0.000355801	P35368,P19793,P35611,P17677,P22607,P49768,P16871,P19634,P17844,P05067,Q03405,P07203,P49810,P06748,Q04759,P06396,P28715,Q06124,P21802,P68133,P31749,P10415,O43602	763	183	14116	2.32522	0.716783	0.00321304	0.650581
GOTERM_BP_ALL	GO:0006874~cellular calcium ion homeostasis	23	2.8083	0.000355801	Q15011,P06239,P50461,P08575,P49768,Q14289,P17252,Q05586,P05771,P05067,Q14643,B6EC88,Q14344,O60674,P19235,P51681,P32418,P32239,P16885,P32238,Q9HBA0,P14416,P10415	763	183	14116	2.32522	0.716783	0.00321304	0.650581
GOTERM_BP_ALL	GO:0010468~regulation of gene expression	193	23.5653	0.000360355	Q12906,P17275,O00151,P54252,P49910,Q9ULV5,P54259,P19419,Q14289,O75494,Q15797,P23246,P84022,Q15853,Q8N184,Q9Y6Q9,P78545,Q15717,Q96AE4,P07737,Q00987,P02458,P61244,P16885,Q9UQM7,O43294,Q00839,Q15714,P10415,Q96SB4,P49137,O60381,Q9BUB5,Q9HBH9,O00213,P17844,Q01844,Q99728,Q02078,P11940,P41970,Q01201,Q01543,Q08945,P14784,P67809,P14317,P61586,Q04206,P14416,Q16539,P46527,O60682,P62633,Q99836,O43639,Q00403,…	763	2856	14116	1.25022	0.721319	0.00324583	0.65888
GOTERM_BP_ALL	GO:0045786~negative regulation of cell cycle	14	1.7094	0.000371737	P62745,O00213,P41235,Q8N726,P84022,P04637,Q00535,O00255,P38936,P42574,P00533,P46527,P10415,P29590	763	81	14116	3.19764	0.732344	0.00333972	0.679624
GOTERM_BP_ALL	GO:0006875~cellular metal ion homeostasis	24	2.9304	0.000375016	Q15011,P06239,P50461,P08575,P49768,Q14289,P17252,Q05586,P05771,P05067,Q14643,B6EC88,Q14344,O60674,P19235,P51681,P01019,P32418,P32239,P16885,P32238,Q9HBA0,P14416,P10415	763	196	14116	2.26539	0.735438	0.00336062	0.6856
GOTERM_BP_ALL	GO:0006139~nucleobase, nucleoside, nucleotide and nucleic acid metabolic process	225	27.4725	0.000379195	P17275,P26378,O60502,P27815,Q504Q3,O75494,P62753,Q15853,P23246,Q8N184,P78545,Q15717,Q8NFF5,O43294,Q8N684,O75554,O43390,Q86TQ8,Q00839,Q15714,Q96SB4,Q96SB3,P49588,O00213,Q9NSE4,P41252,P41250,Q01844,Q02078,P46087,Q01201,Q01543,Q04206,P62633,Q00403,Q92905,Q92793,P09874,Q9UBW7,P24522,Q9NWA0,O95644,Q07352,Q9H5I1,Q6P2Q9,P51991,Q00597,Q9BUQ8,P41235,P24941,P07814,Q9NRG1,Q08170,P13051,O75771,P10242,Q01130,…	763	3409	14116	1.22108	0.73933	0.00338945	0.693215
GOTERM_BP_ALL	GO:0006357~regulation of transcription from RNA polymerase II promoter	62	7.57021	0.000381393	P17275,Q9UBB5,Q9ULV5,P54259,P19419,Q15797,P84022,Q15853,Q9BQA5,P07737,P52333,Q86WV1,Q00987,Q02363,P23297,Q9UBK2,O00213,Q9UHI6,P17947,P00519,P16220,P04637,P05412,P61586,Q04206,O00255,Q16539,Q01851,P62633,O95402,P12956,P21675,Q05586,Q02535,Q02750,Q92793,Q8WYK2,P78527,O75030,Q99626,O00267,O15105,P38398,Q9NWA0,P19544,P11831,Q15906,P46108,Q15843,P19793,Q13233,P10827,P41235,P05067,Q06413,Q32MZ4,P19532,…	763	727	14116	1.57777	0.741354	0.00340049	0.69722
GOTERM_BP_ALL	GO:0007162~negative regulation of cell adhesion	10	1.221	0.000399018	P20936,O00160,B6EC88,P27986,O60674,Q92730,P52565,P21860,Q02750,Q8N726	763	43	14116	4.30248	0.757026	0.00354847	0.72933
GOTERM_BP_ALL	GO:0031326~regulation of cellular biosynthetic process	198	24.1758	0.000403239	P17275,O60502,O75494,Q15853,P23246,Q8N184,P78545,P07737,Q00987,O43294,Q9UQM7,Q15714,Q9BUB5,O00213,Q01844,Q02078,Q01201,Q01543,P14317,P61586,Q04206,P14416,P46527,P62633,Q00403,P01730,P17252,Q05586,Q92793,P04040,Q9UBW7,Q9NWA0,O95644,O60739,Q07352,P43405,Q9H5I1,O75676,Q13233,P41235,Q9NP72,P24941,P62988,P01019,Q969G3,Q04917,P10242,O75582,P00533,P40763,P31749,P01112,P36897,P37840,Q15233,Q06730,Q86WV1,…	763	2947	14116	1.243	0.760636	0.00357697	0.737016
GOTERM_BP_ALL	GO:0046640~regulation of alpha-beta T cell proliferation	6	0.732601	0.000404793	B6EC88,P43403,P08575,P43405,Q92956,Q96J02	763	13	14116	8.53876	0.761952	0.00358178	0.739848
GOTERM_BP_ALL	GO:0022415~viral reproductive process	12	1.4652	0.000428858	O00308,P62937,Q9H0M0,O00267,P51681,P12956,P01730,P13010,P17096,P84022,Q15853,Q96J02	763	62	14116	3.58077	0.781425	0.00378491	0.783668
GOTERM_BP_ALL	GO:0030099~myeloid cell differentiation	15	1.8315	0.000442315	P60953,Q14790,Q5JYX0,P35611,P49768,P49810,P35579,P10721,P16452,Q01201,O60674,P14317,Q02363,Q9Y4K3,P29590,P07948	763	93	14116	2.98398	0.791612	0.00389377	0.808164
GOTERM_BP_ALL	GO:0007005~mitochondrion organization	19	2.3199	0.000447957	Q9UBK2,O15287,P78310,Q13233,P37840,P31947,Q8N726,P84022,P07203,P04637,O43464,B6EC88,P05412,P07900,P42574,P55210,P31749,P63104,P10415	763	138	14116	2.54719	0.79574	0.00393359	0.818432
GOTERM_BP_ALL	GO:0048514~blood vessel morphogenesis	25	3.0525	0.000448512	P17275,P36897,P35368,P50461,Q14289,Q12904,O43318,O15105,P19544,Q07352,P11831,P18089,P62745,P20936,Q14790,P17948,P07203,P35579,Q14344,P05412,P41970,P01019,Q05397,Q16539,P19338	763	211	14116	2.19202	0.796142	0.00392873	0.819443
GOTERM_BP_ALL	GO:0010001~glial cell differentiation	11	1.3431	0.000466094	P06396,P17677,P01019,P04626,P00441,P20783,Q00535,P21860,P00533,P07948,Q14232	763	53	14116	3.83976	0.808466	0.00407239	0.851436
GOTERM_BP_ALL	GO:0042306~regulation of protein import into nucleus	10	1.221	0.000477949	Q04759,P36897,P12830,O60674,Q99750,Q13485,P61586,P41235,P21333,P84022	763	44	14116	4.20469	0.816352	0.00416552	0.873003
GOTERM_BP_ALL	GO:0050848~regulation of calcium-mediated signaling	7	0.854701	0.000489501	B6EC88,P08567,P43403,Q6PIZ9,P01730,P43405,P13591	763	20	14116	6.47523	0.823724	0.00425555	0.894013
GOTERM_BP_ALL	GO:0010551~regulation of specific transcription from RNA polymerase II promoter	15	1.8315	0.000494465	P19793,Q13233,P10827,P12956,P21675,P41235,Q15853,P84022,P78527,P16220,P04637,O15105,Q06413,P19532,P11831	763	94	14116	2.95223	0.8268	0.00428811	0.90304
GOTERM_BP_ALL	GO:0045576~mast cell activation	5	0.610501	0.00049516	Q13094,Q92597,O43561,P63104,P07948	763	8	14116	11.5629	0.827227	0.00428365	0.904305
GOTERM_BP_ALL	GO:0007154~cell communication	66	8.05861	0.000502275	P35348,P54252,P09936,P37840,Q12904,P02686,Q99988,P43034,Q15853,P42262,Q12879,P21796,P61764,P62993,O15399,Q00535,P38936,P18089,Q96SB3,P18825,P08473,P05107,O75791,P04637,P48023,Q92574,P05412,Q13418,O95295,P17600,P14416,O95886,P35368,P49768,P00441,P17252,Q15642,Q05586,P14598,P43119,P04626,P43405,P28482,Q9HBA0,Q8WU20,P07948,P63104,P78352,P02768,P00338,P43005,P16144,P05067,Q16558,P62988,B6EC88,Q13432,…	763	795	14116	1.5359	0.831532	0.00433451	0.917242
GOTERM_BP_ALL	GO:0055074~calcium ion homeostasis	23	2.8083	0.000517876	Q15011,P06239,P50461,P08575,P49768,Q14289,P17252,Q05586,P05771,P05067,Q14643,B6EC88,Q14344,O60674,P19235,P51681,P32418,P32239,P16885,P32238,Q9HBA0,P14416,P10415	763	188	14116	2.26338	0.840601	0.00445802	0.945604
GOTERM_BP_ALL	GO:0008360~regulation of cell shape	11	1.3431	0.000544818	P16452,P20936,Q14344,P15311,Q9UEE9,P04075,P06241,P05107,P35579,P02549,Q7L0Q8	763	54	14116	3.76865	0.855128	0.00467812	0.994568
GOTERM_BP_ALL	GO:0002263~cell activation during immune response	9	1.0989	0.000545476	P04637,O00160,Q01201,P49768,P16885,P49810,O43561,P63104,P07948	763	36	14116	4.62516	0.855466	0.00467244	0.995763
GOTERM_BP_ALL	GO:0002366~leukocyte activation during immune response	9	1.0989	0.000545476	P04637,O00160,Q01201,P49768,P16885,P49810,O43561,P63104,P07948	763	36	14116	4.62516	0.855466	0.00467244	0.995763
GOTERM_BP_ALL	GO:0001776~leukocyte homeostasis	9	1.0989	0.000545476	O14492,P00441,Q00597,O00255,P42574,O15304,Q9Y6K9,P31749,P10415	763	36	14116	4.62516	0.855466	0.00467244	0.995763
GOTERM_BP_ALL	GO:0060249~anatomical structure homeostasis	16	1.9536	0.000552079	P27694,Q92889,P35611,P12956,P00441,P04075,P13010,Q15303,P09874,Q96BK5,P47712,P78527,Q99728,P02458,P11831,P10415	763	106	14116	2.79255	0.858811	0.00471748	1.00776
GOTERM_BP_ALL	GO:0002696~positive regulation of leukocyte activation	16	1.9536	0.000552079	O43639,P06239,Q92934,P08575,P01730,P16871,Q01362,B6EC88,O43318,Q04759,Q92835,P43403,P43405,P38936,P16333,Q9Y4K3	763	106	14116	2.79255	0.858811	0.00471748	1.00776
GOTERM_BP_ALL	GO:0000387~spliceosomal snRNP biogenesis	8	0.976801	0.000567244	P62316,Q8WUM5,Q16637,Q9UHI6,O75494,P09234,O14893,P57678,P14678	763	28	14116	5.2859	0.866206	0.00483514	1.0353
GOTERM_BP_ALL	GO:0045471~response to ethanol	12	1.4652	0.000568766	P06396,P23443,P00441,Q14289,P17252,Q05586,P68032,P06241,P14416,P40763,Q12879,P10415	763	64	14116	3.46887	0.866926	0.00483646	1.03807
GOTERM_BP_ALL	GO:0051495~positive regulation of cytoskeleton organization	10	1.221	0.000569258	P10636,P08567,Q04759,O43639,Q13233,P61586,P62330,P16333,P84022,P46527	763	45	14116	4.11126	0.867158	0.00482906	1.03896
GOTERM_BP_ALL	GO:0046890~regulation of lipid biosynthetic process	10	1.221	0.000569258	P38398,P04150,P01019,P00441,Q9BX66,P41235,Q15637,P05023,P47712,P31749	763	45	14116	4.11126	0.867158	0.00482906	1.03896
GOTERM_BP_ALL	GO:0048488~synaptic vesicle endocytosis	6	0.732601	0.000601826	P78352,B6EC88,P61764,P37840,Q00535,Q15075	763	14	14116	7.92885	0.881651	0.00509253	1.09809
GOTERM_BP_ALL	GO:0042060~wound healing	23	2.8083	0.000643276	P08567,Q13233,P17677,P41235,Q15797,P84022,Q03405,P02461,P07203,P05106,Q04759,Q14344,P41970,Q9UKX2,P06396,P61764,Q9UNN8,P04626,P16671,P21860,P11831,O15162,Q9HCN6	763	191	14116	2.22783	0.897833	0.00542947	1.1733
GOTERM_BP_ALL	GO:0042063~gliogenesis	12	1.4652	0.000651865	P06396,P17677,P01019,P04626,P00441,Q14289,P20783,Q00535,P21860,P00533,P07948,Q14232	763	65	14116	3.41551	0.900899	0.00548872	1.18888
GOTERM_BP_ALL	GO:0046328~regulation of JNK cascade	12	1.4652	0.000651865	O43318,Q9NRW4,Q13233,Q99683,Q99750,Q14289,Q9NYL2,Q92918,P43405,Q16512,O00255,P31749	763	65	14116	3.41551	0.900899	0.00548872	1.18888
GOTERM_BP_ALL	GO:0043255~regulation of carbohydrate biosynthetic process	7	0.854701	0.000654271	Q9UBK2,P08567,P62140,P04150,Q9BX66,P41235,P31749	763	21	14116	6.16689	0.901741	0.00549588	1.19324
GOTERM_BP_ALL	GO:0050807~regulation of synapse organization	7	0.854701	0.000654271	P62988,Q05397,P17252,Q05586	763	21	14116	6.16689	0.901741	0.00549588	1.19324
GOTERM_BP_ALL	GO:0018210~peptidyl-threonine modification	7	0.854701	0.000654271	P36897,O15530,P17252,P21675,P11137,P10415,P45983	763	21	14116	6.16689	0.901741	0.00549588	1.19324
GOTERM_BP_ALL	GO:0002237~response to molecule of bacterial origin	14	1.7094	0.000672623	Q99836,P42224,P37840,P23443,P47712,P48023,B6EC88,P05412,P16885,P51617,Q04206,P28482,Q16539,O14543	763	86	14116	3.01173	0.907934	0.00563631	1.22652
GOTERM_BP_ALL	GO:0009887~organ morphogenesis	50	6.10501	0.000675164	P36897,Q15797,P43034,P49810,P84022,C9JRK9,O43318,P07737,P02458,O43294,P38936,P17612,P10415,Q14790,P49841,P48023,Q92574,Q01543,Q13418,Q04206,O00255,O14543,P05997,Q15835,P00441,P49768,Q15303,Q99626,P46109,O15105,P43405,P68032,P28482,Q8WU20,P11831,P29323,Q9Y4K3,P07949,P19793,P10827,Q15750,Q9UI08,P50552,P01019,Q13485,P21860,P12107,P23229,P40763,P01112	763	564	14116	1.64013	0.90876	0.00564421	1.23112
GOTERM_BP_ALL	GO:0051251~positive regulation of lymphocyte activation	15	1.8315	0.000683386	O43639,P06239,P08575,Q92934,P01730,P16871,B6EC88,O43318,Q04759,Q92835,P43403,P43405,P38936,P16333,Q9Y4K3	763	97	14116	2.86093	0.911383	0.00569934	1.24603
GOTERM_BP_ALL	GO:0055065~metal ion homeostasis	24	2.9304	0.000708417	Q15011,P06239,P50461,P08575,P49768,Q14289,P17252,Q05586,P05771,P05067,Q14643,B6EC88,Q14344,O60674,P19235,P51681,P01019,P32418,P32239,P16885,P32238,Q9HBA0,P14416,P10415	763	205	14116	2.16593	0.918913	0.00589369	1.29139
GOTERM_BP_ALL	GO:0050870~positive regulation of T cell activation	13	1.5873	0.00071935	O43639,P06239,P08575,Q92934,P01730,P16871,B6EC88,O43318,Q04759,P43403,P43405,P16333,Q9Y4K3	763	76	14116	3.16459	0.921997	0.0059704	1.31119
GOTERM_BP_ALL	GO:0042113~B cell activation	13	1.5873	0.00071935	Q8NDB2,P08575,P16871,P11912,Q05655,P78527,P04637,B6EC88,P27986,P16885,P11836,O75563,P10415	763	76	14116	3.16459	0.921997	0.0059704	1.31119
GOTERM_BP_ALL	GO:0009408~response to heat	11	1.3431	0.000735431	Q04759,P02511,Q08211,P23443,P00441,O14543,P47712,P31749,P10415,P07948,Q14232	763	56	14116	3.63406	0.926323	0.00608926	1.34032
GOTERM_BP_ALL	GO:0043193~positive regulation of gene-specific transcription	14	1.7094	0.000752567	Q9UBK2,Q13233,P12956,P21675,P41235,P17947,P84022,Q15853,P78527,P16220,P04637,Q06413,P19532,P11831	763	87	14116	2.97712	0.930668	0.00621624	1.37134
GOTERM_BP_ALL	GO:0032496~response to lipopolysaccharide	13	1.5873	0.000811175	Q99836,P42224,P37840,P23443,P47712,P48023,P05412,P16885,P51617,Q04206,P28482,Q16539,O14543	763	77	14116	3.12349	0.943684	0.00668336	1.47739
GOTERM_BP_ALL	GO:0045926~negative regulation of growth	16	1.9536	0.000819876	Q96SB3,P16860,O00213,P41235,Q8N726,P84022,P04637,P02511,Q05397,P01019,Q13485,O00255,P38936,P46527,P10415,P29590	763	110	14116	2.691	0.945396	0.00673917	1.49313
GOTERM_BP_ALL	GO:0060562~epithelial tube morphogenesis	12	1.4652	0.000848526	Q92574,P07737,O43318,P50552,P01019,Q14790,Q13485,Q13418,Q9Y4K3,P07949,C9JRK9,P10415	763	67	14116	3.31355	0.950674	0.00695782	1.54492
GOTERM_BP_ALL	GO:0043488~regulation of mRNA stability	7	0.854701	0.000858932	Q15717,P49137,P11940,Q08211,P67809,Q07352,Q00839	763	22	14116	5.88657	0.952462	0.00702663	1.56372
GOTERM_BP_ALL	GO:0046824~positive regulation of nucleocytoplasmic transport	7	0.854701	0.000858932	Q04759,P12830,P49841,P61586,P21333,P17612,P84022	763	22	14116	5.88657	0.952462	0.00702663	1.56372
GOTERM_BP_ALL	GO:0008633~activation of pro-apoptotic gene products	7	0.854701	0.000858932	P48023,Q92934,Q14790,P84022,P31749,P10415,P45983	763	22	14116	5.88657	0.952462	0.00702663	1.56372
GOTERM_BP_ALL	GO:0043489~RNA stabilization	6	0.732601	0.000862865	Q15717,P49137,P11940,Q08211,P67809,Q00839	763	15	14116	7.40026	0.953121	0.00704247	1.57083
GOTERM_BP_ALL	GO:0007176~regulation of epidermal growth factor receptor activity	6	0.732601	0.000862865	O43639,Q9ULV8,P49768,P05067,P49810,P29353	763	15	14116	7.40026	0.953121	0.00704247	1.57083
GOTERM_BP_ALL	GO:0048255~mRNA stabilization	6	0.732601	0.000862865	Q15717,P49137,P11940,Q08211,P67809,Q00839	763	15	14116	7.40026	0.953121	0.00704247	1.57083
GOTERM_BP_ALL	GO:0021955~central nervous system neuron axonogenesis	6	0.732601	0.000862865	Q05397,P43146,P17252,P43034,P29323,O43602	763	15	14116	7.40026	0.953121	0.00704247	1.57083
GOTERM_BP_ALL	GO:0006366~transcription from RNA polymerase II promoter	26	3.1746	0.000872922	Q00403,P42224,O95402,P21675,Q92905,P09874,P62487,P78545,Q99626,Q96AE4,Q12962,O00267,O95644,P61244,O43294,P50549,Q15714,Q9UBK2,P10827,P20226,P24928,P04150,P67809,P35638,Q14934,O60682	763	234	14116	2.05563	0.954764	0.00710794	1.589
GOTERM_BP_ALL	GO:0032583~regulation of gene-specific transcription	18	2.1978	0.000878412	Q9UBK2,P19793,Q13233,P10827,P12956,P21675,P41235,P17947,Q15853,P84022,P78527,P16220,P04637,O15105,Q06413,P19532,P11831,P46527	763	134	14116	2.48516	0.955637	0.00713611	1.59892
GOTERM_BP_ALL	GO:0045768~positive regulation of anti-apoptosis	8	0.976801	0.000887587	P20936,O15105,Q14289,P19634,P38936,P28562,Q15797,Q15303	763	30	14116	4.93351	0.957058	0.00719394	1.61549
GOTERM_BP_ALL	GO:0007610~behavior	43	5.25031	0.000887787	Q01851,O15259,P35368,P09936,Q9UBB5,P23443,P37840,Q12904,P00441,P49768,P17252,Q05586,Q02750,P43034,P49810,Q12879,P21796,O43464,O15399,P32239,P32238,P43405,P28482,Q00535,P06241,P62068,P29323,P10415,P78352,O00213,Q13972,P05067,Q03405,P05107,P10721,P05412,P51681,P01019,P14416,Q16539,P04271,P40763,P01112	763	469	14116	1.69622	0.957088	0.00717914	1.61585
GOTERM_BP_ALL	GO:0010721~negative regulation of cell development	10	1.221	0.000932156	P04637,B6EC88,O15105,Q05397,P49768,P61586,P02686,P52565,Q04917,P29323	763	48	14116	3.8543	0.963339	0.00751961	1.69596
GOTERM_BP_ALL	GO:0045793~positive regulation of cell size	10	1.221	0.000932156	P10636,P36897,Q14289,Q13418,P11802,P31947,Q16288,Q9NYA1,P31749,Q8TDY2	763	48	14116	3.8543	0.963339	0.00751961	1.69596
GOTERM_BP_ALL	GO:0001934~positive regulation of protein amino acid phosphorylation	14	1.7094	0.000936568	P36897,P01730,P49768,P17252,B6EC88,O60674,P01019,Q13485,P14317,P43405,Q92956,Q8TDY2,P10415,P07948	763	89	14116	2.91022	0.963908	0.00753794	1.70392
GOTERM_BP_ALL	GO:0045944~positive regulation of transcription from RNA polymerase II promoter	36	4.3956	0.000945234	P17275,P62633,Q9ULV5,P19419,P12956,P21675,Q05586,Q15797,Q92793,P84022,Q15853,P78527,O75030,P52333,Q86WV1,O00267,P19544,P11831,Q9UBK2,P19793,Q13233,P10827,O00213,P41235,P05067,P16220,P04637,P05412,Q06413,P19532,Q13485,P20783,Q04206,O00255,Q16539,P40763	763	371	14116	1.79521	0.965001	0.00759023	1.71956
GOTERM_BP_ALL	GO:0007259~JAK-STAT cascade	9	1.0989	0.00096102	P42224,O60674,P22607,Q14289,Q14765,Q00535,O75925,O14543,P40763	763	39	14116	4.26938	0.966908	0.00769913	1.74804
GOTERM_BP_ALL	GO:0014075~response to amine stimulus	9	1.0989	0.00096102	P35368,P23443,P49588,P35638,Q04206,Q05586,P14416,Q12879,P07948	763	39	14116	4.26938	0.966908	0.00769913	1.74804
GOTERM_BP_ALL	GO:0031667~response to nutrient levels	23	2.8083	0.00097494	Q9UBK2,P19793,P42224,P02768,P23443,P49768,P00441,P67870,P28562,P15941,Q15853,P04899,P47712,P04637,P05412,P06396,P32418,P32238,P35638,Q04206,P31749,O14543,P10415	763	197	14116	2.15997	0.968503	0.00779267	1.77314
GOTERM_BP_ALL	GO:0030518~steroid hormone receptor signaling pathway	11	1.3431	0.000977827	Q9UBK2,Q9Y3R0,P03372,O60674,P38398,P04150,O43294,Q04917,O75925,Q86X55,Q9Y6Q9	763	58	14116	3.50874	0.968824	0.00779809	1.77835
GOTERM_BP_ALL	GO:0010556~regulation of macromolecule biosynthetic process	188	22.9548	0.00107076	P17275,Q12906,P49910,P54252,O00151,O60502,Q9ULV5,Q14289,P54259,P19419,O75494,Q15797,Q15853,P23246,P84022,Q8N184,Q9Y6Q9,P78545,P07737,Q96AE4,Q00987,P61244,O43294,Q9UQM7,Q15714,P10415,O60381,Q9BUB5,Q9HBH9,O00213,P17844,Q01844,Q02078,P41970,Q01201,Q01543,Q08945,P67809,P14317,P61586,Q04206,Q16539,P46527,O60682,P62633,Q00403,O43639,Q99836,P01730,P12956,P17252,Q05586,Q02535,Q92793,Q02750,P04040,Q9UBW7,…	763	2830	14116	1.22902	0.977582	0.00851733	1.9458
GOTERM_BP_ALL	GO:0031099~regeneration	12	1.4652	0.00109195	Q04759,P36897,P19793,P06396,O60674,P17677,P07196,P38936,Q03405,P07203,O14543,P10415	763	69	14116	3.21751	0.979206	0.00866576	1.98394
GOTERM_BP_ALL	GO:0042058~regulation of epidermal growth factor receptor signaling pathway	7	0.854701	0.00110958	O43639,Q9ULV8,P01019,P49768,P05067,P49810,P29353	763	23	14116	5.63063	0.980467	0.0087855	2.01567
GOTERM_BP_ALL	GO:0008104~protein localization	70	8.54701	0.00111062	Q01082,P08567,O60502,Q9ULZ2,Q96AX2,P05783,P61006,P49810,P42262,Q9BQA5,Q12879,Q9UBY0,P15311,P61764,Q9NV70,P49790,Q00535,O43707,O43747,Q9Y490,Q5JYX0,P49841,P46459,Q9H1K0,Q8WUM4,O00562,P21333,O14604,P05771,Q9HA38,Q92834,P35579,P06748,P04637,Q8N6R1,P05412,O95295,P14416,Q9BY84,Q96MW5,Q96CW1,Q9Y3R0,P60953,P49768,P51153,Q5W0J0,P61981,Q01362,Q96CV9,O14964,Q13094,O60674,P28482,Q7Z6B0,Q9Y2J0,P12004,P07948,…	763	882	14116	1.46831	0.980539	0.0087741	2.01753
GOTERM_BP_ALL	GO:0021953~central nervous system neuron differentiation	9	1.0989	0.00114535	Q01851,Q05397,P43146,P17252,Q00535,P43034,P14416,P29323,O43602	763	40	14116	4.16265	0.982795	0.00902726	2.07999
GOTERM_BP_ALL	GO:0045927~positive regulation of growth	13	1.5873	0.00114722	P10636,P36897,P23443,Q14289,P31947,Q16288,Q9NYA1,P16220,P01019,Q13418,P14416,P31749,P10415	763	80	14116	3.00636	0.982909	0.00902193	2.08336
GOTERM_BP_ALL	GO:0051649~establishment of localization in cell	68	8.30281	0.00116582	Q01082,P08567,O60502,P09936,Q9ULZ2,O75494,P05783,P61006,P43034,P11142,P61764,Q9NV70,Q15075,Q00535,P09651,O43747,P10415,O00160,Q5JYX0,P49841,Q9H1K0,P21333,P41250,Q92834,O43561,P35579,P06748,P04637,Q92574,P05412,O95295,P17600,Q9BY84,P49407,Q96CW1,P60953,P49768,P16157,Q02750,Q96BK5,P61981,Q01362,Q96CV9,O14964,P07900,Q13094,O60674,P43405,P28482,Q9HBA0,P68032,Q9Y2J0,P12004,P07948,P63104,P62745,P60660,…	763	852	14116	1.47658	0.984001	0.00914732	2.1168
GOTERM_BP_ALL	GO:0032844~regulation of homeostatic process	16	1.9536	0.00119047	O60502,P06239,Q92889,P08575,P17947,Q01362,P47712,P62158,B6EC88,Q92835,O15105,P01019,P14416,Q16539,P10415,P07948	763	114	14116	2.59658	0.985342	0.00931936	2.1611
GOTERM_BP_ALL	GO:0030098~lymphocyte differentiation	15	1.8315	0.0012479	P06239,P08575,P35268,P01730,P16871,P11912,P78527,P04637,B6EC88,P27986,Q01201,P43403,P16885,P43405,P10415	763	103	14116	2.69427	0.988045	0.0097455	2.26423
GOTERM_BP_ALL	GO:0030308~negative regulation of cell growth	14	1.7094	0.0012822	Q96SB3,P16860,O00213,P41235,Q8N726,P84022,P04637,P02511,P01019,Q13485,P38936,P46527,P10415,P29590	763	92	14116	2.81532	0.989415	0.0099902	2.32577
GOTERM_BP_ALL	GO:0045165~cell fate commitment	18	2.1978	0.00132581	P36897,P60953,Q5JYX0,P17677,P49768,Q15797,Q15303,P49810,P78527,O75030,P04637,Q14318,Q13485,O43294,P20783,O00255,Q8WU20,P42574,P10415	763	139	14116	2.39577	0.990933	0.0103058	2.40396
GOTERM_BP_ALL	GO:0035239~tube morphogenesis	17	2.0757	0.00132649	Q14790,P49768,P17948,C9JRK9,P62136,Q92574,O43318,P07737,Q14344,P50552,P01019,Q13485,Q13418,P11831,Q9Y4K3,P07949,P10415	763	127	14116	2.47647	0.990955	0.0102885	2.40519
GOTERM_BP_ALL	GO:0043507~positive regulation of JUN kinase activity	8	0.976801	0.00133573	Q13233,Q99683,Q99750,Q14289,Q9NYL2,Q92918,P43405,Q16512	763	32	14116	4.62516	0.991247	0.0103373	2.42175
GOTERM_BP_ALL	GO:0021954~central nervous system neuron development	8	0.976801	0.00133573	Q05397,P43146,P17252,Q00535,P43034,P14416,P29323,O43602	763	32	14116	4.62516	0.991247	0.0103373	2.42175
GOTERM_BP_ALL	GO:0050672~negative regulation of lymphocyte proliferation	8	0.976801	0.00133573	B6EC88,Q92835,P04626,P16410,Q92956,P42574,Q8N726,Q96J02	763	32	14116	4.62516	0.991247	0.0103373	2.42175
GOTERM_BP_ALL	GO:0032945~negative regulation of mononuclear cell proliferation	8	0.976801	0.00133573	B6EC88,Q92835,P04626,P16410,Q92956,P42574,Q8N726,Q96J02	763	32	14116	4.62516	0.991247	0.0103373	2.42175
GOTERM_BP_ALL	GO:0070664~negative regulation of leukocyte proliferation	8	0.976801	0.00133573	B6EC88,Q92835,P04626,P16410,Q92956,P42574,Q8N726,Q96J02	763	32	14116	4.62516	0.991247	0.0103373	2.42175
GOTERM_BP_ALL	GO:0009790~embryonic development	49	5.98291	0.00136481	P17275,P36897,Q15797,P49810,P84022,Q9BQA5,C9JRK9,P78545,O43318,P07737,P12830,P02458,O43294,Q00535,P17612,P20936,Q14790,Q99873,P35579,Q92574,P04637,Q14344,P67809,P35638,O00255,P00441,P49768,P11387,Q9NVX2,P78527,Q99626,P38398,Q8WU20,P11831,Q8NEM7,Q9Y4K3,P07949,Q07157,P27694,P35611,P30419,P19174,Q15750,P50552,P19235,Q14318,Q99750,Q13485,P12107	763	568	14116	1.59601	0.992105	0.0105383	2.47385
GOTERM_BP_ALL	GO:0016032~viral reproduction	12	1.4652	0.0013902	O00308,P62937,Q9H0M0,O00267,P51681,P12956,P01730,P13010,P17096,P84022,Q15853,Q96J02	763	71	14116	3.12687	0.992786	0.0107101	2.51933
GOTERM_BP_ALL	GO:0043487~regulation of RNA stability	7	0.854701	0.00141267	Q15717,P49137,P11940,Q08211,P67809,Q07352,Q00839	763	24	14116	5.39602	0.993339	0.0108588	2.55955
GOTERM_BP_ALL	GO:0042062~long-term strengthening of neuromuscular junction	4	0.4884	0.00144344	P62988	763	5	14116	14.8005	0.994028	0.0110702	2.6146
GOTERM_BP_ALL	GO:0090004~positive regulation of establishment of protein localization to plasma membrane	4	0.4884	0.00144344	P27986,O15530,Q9BX66,P31749	763	5	14116	14.8005	0.994028	0.0110702	2.6146
GOTERM_BP_ALL	GO:0016049~cell growth	11	1.3431	0.00146078	P35368,P22607,P16871,P21802,P68133,P19634,P17844,P05067,P06748,O43602,P10415	763	61	14116	3.33618	0.994385	0.0111783	2.6456
GOTERM_BP_ALL	GO:0034641~cellular nitrogen compound metabolic process	235	28.6935	0.00151031	P17275,O60502,P26378,P27815,Q504Q3,O75494,P43034,P62753,Q15853,P23246,Q8N184,P78545,Q15717,Q8NFF5,O43294,Q8N684,O75554,O43390,Q86TQ8,Q00839,Q15714,Q96SB4,Q96SB3,P49588,O00213,Q9NSE4,P41252,P41250,Q01844,Q02078,P46087,Q01201,Q01543,Q04206,P14416,P62633,Q00403,Q92905,Q92793,P09874,Q9UBW7,P24522,Q9NWA0,O95644,Q07352,Q9H5I1,Q6P2Q9,P51991,Q00597,Q9BUQ8,P41235,P24941,P07814,Q9NRG1,Q08170,P13051,O75771,…	763	3670	14116	1.18465	0.99529	0.0115306	2.73414
GOTERM_BP_ALL	GO:0006006~glucose metabolic process	19	2.3199	0.00151813	Q9UBK2,P04406,P40925,P62140,P36873,P18669,P49841,Q92934,P41236,Q12904,P04075,P00338,P62136,P02511,O95336,P00558,P14618,Q16539,P31749	763	153	14116	2.29747	0.995419	0.0115651	2.74811
GOTERM_BP_ALL	GO:0006281~DNA repair	29	3.5409	0.00153876	P54252,O15287,Q92889,P00441,P11388,P12956,P23246,P09874,Q9BQA5,P78527,Q9NPI8,Q15233,P24522,O15360,P38398,P12004,P27694,Q00597,P13010,P00519,Q99728,P04637,P13051,O75771,Q08945,P54725,P28715,O00255,P29590	763	284	14116	1.88915	0.995743	0.0116964	2.78497
GOTERM_BP_ALL	GO:0070482~response to oxygen levels	18	2.1978	0.00155225	O00151,P36897,Q14289,Q92793,P17948,Q14643,P84022,P49810,B6EC88,Q04759,P32418,Q13485,P38936,O43707,O15198,O14543,P10415,P29590	763	141	14116	2.36179	0.995942	0.0117731	2.80905
GOTERM_BP_ALL	GO:0002683~negative regulation of immune system process	13	1.5873	0.0015913	P08575,P16871,P16410,Q9NWQ8,P02461,P07203,Q8N726,B6EC88,Q92835,P04626,Q92956,P42574,Q96J02	763	83	14116	2.89769	0.996467	0.012042	2.87874
GOTERM_BP_ALL	GO:0007569~cell aging	8	0.976801	0.00161757	P04637,P00441,Q13418,Q8N726,P06748,P01112,P29590,P10415	763	33	14116	4.48501	0.996782	0.0122137	2.9256
GOTERM_BP_ALL	GO:0050850~positive regulation of calcium-mediated signaling	6	0.732601	0.00162474	B6EC88,P43403,Q6PIZ9,P01730,P43405,P13591	763	17	14116	6.52964	0.996863	0.0122415	2.93839
GOTERM_BP_ALL	GO:0070555~response to interleukin-1	6	0.732601	0.00162474	Q99836,P12931,P37840,P51617,P17252,Q04206	763	17	14116	6.52964	0.996863	0.0122415	2.93839
GOTERM_BP_ALL	GO:0055080~cation homeostasis	29	3.5409	0.00171432	P06239,P50461,P00441,Q14289,P49768,P17252,Q05586,Q14643,Q9UBY0,O60674,P32239,P16885,P32238,Q9HBA0,P10415,Q15011,P08575,P19634,P05067,P05771,P04637,P16452,B6EC88,Q14344,P19235,P51681,P01019,P32418,P14416	763	286	14116	1.87594	0.997717	0.0128853	3.098
GOTERM_BP_ALL	GO:0051093~negative regulation of developmental process	27	3.2967	0.00173132	P36897,P78310,Q14289,P49768,P52565,P02686,Q92793,P84022,Q99626,O15105,O43294,P28482,P29323,P10415,P16860,P16410,P11597,P05106,P10721,P04637,B6EC88,Q92835,Q05397,P61586,Q04917,O00255,P29590	763	259	14116	1.92864	0.997851	0.0129848	3.12826
GOTERM_BP_ALL	GO:0050772~positive regulation of axonogenesis	7	0.854701	0.00177499	P10636,Q13009,P61586,Q13418,P52565,P07196,Q16288	763	25	14116	5.18018	0.99816	0.0132824	3.20596
GOTERM_BP_ALL	GO:0016567~protein ubiquitination	16	1.9536	0.00184308	Q9H0M0,Q13233,P22681,P36406,Q99728,O00308,P62988,Q9ULV8,Q00987,P38398,Q9Y4K3,P31749,Q96J02	763	119	14116	2.48748	0.998555	0.0137598	3.32698
GOTERM_BP_ALL	GO:0045619~regulation of lymphocyte differentiation	11	1.3431	0.00187894	B6EC88,Q92835,P43403,Q92934,P08575,P04626,P00441,P16871,P43405,P16410,Q8N726	763	63	14116	3.23027	0.998728	0.0139965	3.39067
GOTERM_BP_ALL	GO:0050806~positive regulation of synaptic transmission	8	0.976801	0.00194356	P62988,P37840,Q15303,P00533,P42262	763	34	14116	4.3531	0.998989	0.0144445	3.50533
GOTERM_BP_ALL	GO:0002573~myeloid leukocyte differentiation	8	0.976801	0.00194356	P10721,Q01201,P60953,Q5JYX0,Q14790,P49768,P49810,Q9Y4K3,P35579	763	34	14116	4.3531	0.998989	0.0144445	3.50533
GOTERM_BP_ALL	GO:0032446~protein modification by small protein conjugation	17	2.0757	0.00199278	Q15843,Q9H0M0,Q13233,P22681,P36406,Q99728,O00308,P62988,Q9ULV8,Q00987,P38398,Q9Y4K3,P31749,Q96J02	763	132	14116	2.38266	0.999151	0.014777	3.59256
GOTERM_BP_ALL	GO:0043009~chordate embryonic development	32	3.9072	0.00201667	P17275,P36897,P49768,P49810,Q9NVX2,Q9BQA5,P78527,Q99626,P07737,O43318,P12830,P02458,P38398,P11831,Q9Y4K3,Q07157,P27694,P35611,Q14790,P30419,P19174,Q15750,Q99873,P35579,P04637,Q92574,Q14344,P50552,Q14318,P67809,P12107,O00255	763	331	14116	1.78858	0.99922	0.0149218	3.63489
GOTERM_BP_ALL	GO:0032434~regulation of proteasomal ubiquitin-dependent protein catabolic process	5	0.610501	0.0020487	O15105,Q00987,P08238,P21675,P31749	763	11	14116	8.40939	0.999304	0.0151257	3.6916
GOTERM_BP_ALL	GO:0045736~negative regulation of cyclin-dependent protein kinase activity	5	0.610501	0.0020487	P38936,O00255,P42574,Q8N726,P46527	763	11	14116	8.40939	0.999304	0.0151257	3.6916
GOTERM_BP_ALL	GO:0045055~regulated secretory pathway	6	0.732601	0.0021507	O00160,Q00535,P41250,O43561,P63104,P07948	763	18	14116	6.16689	0.999516	0.0158406	3.87198
GOTERM_BP_ALL	GO:0021782~glial cell development	7	0.854701	0.00220358	P06396,P01019,P00441,Q00535,P00533,P07948,Q14232	763	26	14116	4.98095	0.999599	0.0161938	3.96538
GOTERM_BP_ALL	GO:0007257~activation of JUN kinase activity	7	0.854701	0.00220358	Q13233,Q99683,Q99750,Q9NYL2,Q92918,P43405,Q16512	763	26	14116	4.98095	0.999599	0.0161938	3.96538
GOTERM_BP_ALL	GO:0009792~embryonic development ending in birth or egg hatching	32	3.9072	0.00231066	P17275,P36897,P49768,P49810,Q9NVX2,Q9BQA5,P78527,Q99626,P07737,O43318,P12830,P02458,P38398,P11831,Q9Y4K3,Q07157,P27694,P35611,Q14790,P30419,P19174,Q15750,Q99873,P35579,P04637,Q92574,Q14344,P50552,Q14318,P67809,P12107,O00255	763	334	14116	1.77252	0.999726	0.0169398	4.15422
GOTERM_BP_ALL	GO:0045216~cell-cell junction organization	8	0.976801	0.00231819	P78310,O15105,Q9Y490,P60953,Q5JYX0,P41235,P35221,P84022,Q07157	763	35	14116	4.22872	0.999733	0.0169596	4.1675
GOTERM_BP_ALL	GO:0010906~regulation of glucose metabolic process	8	0.976801	0.00231819	Q9UBK2,P35368,P62140,P18669,P04150,Q9BX66,P41235,P31749	763	35	14116	4.22872	0.999733	0.0169596	4.1675
GOTERM_BP_ALL	GO:0002252~immune effector process	17	2.0757	0.0023281	O00160,P07437,P30273,Q99836,P08575,P16871,Q05655,O43561,P78527,O60238,Q92835,P13051,Q04206,P04264,P63104,P10415,P07948	763	134	14116	2.3471	0.999742	0.0169965	4.18496
GOTERM_BP_ALL	GO:0001666~response to hypoxia	17	2.0757	0.0023281	O00151,P36897,Q14289,Q92793,P17948,Q14643,P84022,P49810,B6EC88,Q04759,P32418,Q13485,O43707,O15198,O14543,P10415,P29590	763	134	14116	2.3471	0.999742	0.0169965	4.18496
GOTERM_BP_ALL	GO:0030217~T cell differentiation	11	1.3431	0.00238879	P04637,Q01201,P06239,P43403,P08575,P01730,P35268,P16871,P43405,P78527,P10415	763	65	14116	3.13088	0.999792	0.0174004	4.2918
GOTERM_BP_ALL	GO:0050768~negative regulation of neurogenesis	9	1.0989	0.00253077	P04637,B6EC88,Q05397,P49768,P61586,P02686,P52565,Q04917,P29323	763	45	14116	3.70013	0.999874	0.0183886	4.54132
GOTERM_BP_ALL	GO:0055066~di-, tri-valent inorganic cation homeostasis	25	3.0525	0.00253419	P06239,P50461,P00441,Q14289,P49768,P17252,Q05586,Q14643,O60674,P16885,P32239,P32238,Q9HBA0,P10415,Q15011,P08575,P05067,P05771,B6EC88,P16452,Q14344,P19235,P51681,P32418,P14416	763	239	14116	1.93521	0.999876	0.0183757	4.54733
GOTERM_BP_ALL	GO:0042130~negative regulation of T cell proliferation	7	0.854701	0.00270575	B6EC88,P04626,P16410,Q92956,P42574,Q8N726,Q96J02	763	27	14116	4.79647	0.999933	0.0195691	4.848
GOTERM_BP_ALL	GO:0051259~protein oligomerization	20	2.442	0.00271452	Q13233,Q14790,Q9ULV5,P43005,Q02750,O60271,P04040,P06748,P04637,Q92574,Q12962,P12830,P02511,P62993,P16389,P51617,Q13418,Q9NQA5,Q9Y478,P01112	763	174	14116	2.12651	0.999935	0.0195921	4.86335
GOTERM_BP_ALL	GO:0030003~cellular cation homeostasis	26	3.1746	0.00273299	P06239,P50461,P00441,Q14289,P49768,P17252,Q05586,Q14643,O60674,P16885,P32239,P32238,Q9HBA0,P10415,Q15011,P08575,P05067,P05771,P04637,B6EC88,Q14344,P19235,P51681,P01019,P32418,P14416	763	254	14116	1.89377	0.999939	0.0196842	4.89565
GOTERM_BP_ALL	GO:0048585~negative regulation of response to stimulus	14	1.7094	0.00275135	P08575,P17252,P16871,P16410,Q05586,Q05655,P02461,P07203,Q92835,Q04206,P14416,O00255,P31749,O14543	763	100	14116	2.59009	0.999943	0.0197752	4.92777
GOTERM_BP_ALL	GO:0030005~cellular di-, tri-valent inorganic cation homeostasis	24	2.9304	0.00275164	Q15011,P06239,P50461,P08575,P49768,P00441,Q14289,P17252,Q05586,P05771,P05067,Q14643,B6EC88,Q14344,O60674,P19235,P51681,P32418,P32239,P16885,P32238,Q9HBA0,P14416,P10415	763	227	14116	1.95602	0.999943	0.0197373	4.92827
GOTERM_BP_ALL	GO:0010824~regulation of centrosome duplication	4	0.4884	0.00277109	P38398,O14980,Q8TAP6,P06748	763	6	14116	12.3338	0.999947	0.0198355	4.96227
GOTERM_BP_ALL	GO:0051402~neuron apoptosis	6	0.732601	0.00279062	P49768,Q00535,P21860,P42574,P05067,P10415	763	19	14116	5.84231	0.99995	0.019934	4.99641
GOTERM_BP_ALL	GO:0002274~myeloid leukocyte activation	9	1.0989	0.00292159	O00160,Q13094,Q01201,P37840,Q92597,Q9Y4K3,O43561,P63104,P07948	763	46	14116	3.61969	0.999969	0.0208192	5.225
GOTERM_BP_ALL	GO:0010810~regulation of cell-substrate adhesion	9	1.0989	0.00292159	Q92574,P20936,P27986,Q13418,P16671,Q08345,P84022,Q8N726,P10415	763	46	14116	3.61969	0.999969	0.0208192	5.225
GOTERM_BP_ALL	GO:0014068~positive regulation of phosphoinositide 3-kinase cascade	5	0.610501	0.00294273	O60674,P01019,P04626,P21860,P04040	763	12	14116	7.70861	0.999971	0.0209264	5.26185
GOTERM_BP_ALL	GO:0021700~developmental maturation	14	1.7094	0.00300602	P78352,Q14289,P49768,Q05586,P05067,P49810,Q15303,Q06187,P16452,P61764,Q92730,P30305,P31749,P07949	763	101	14116	2.56445	0.999977	0.0213296	5.37209
GOTERM_BP_ALL	GO:0051971~positive regulation of transmission of nerve impulse	8	0.976801	0.00323203	P62988,P37840,Q15303,P00533,P42262	763	37	14116	4.00014	0.99999	0.0228717	5.76477
GOTERM_BP_ALL	GO:0008286~insulin receptor signaling pathway	8	0.976801	0.00323203	P56945,P27986,P62993,O14492,Q9BX66,Q13541,P29353,P31749	763	37	14116	4.00014	0.99999	0.0228717	5.76477
GOTERM_BP_ALL	GO:0043506~regulation of JUN kinase activity	8	0.976801	0.00323203	Q13233,Q99683,Q99750,Q14289,Q9NYL2,Q92918,P43405,Q16512	763	37	14116	4.00014	0.99999	0.0228717	5.76477
GOTERM_BP_ALL	GO:0031345~negative regulation of cell projection organization	7	0.854701	0.00328898	Q05397,P49768,P61586,P02686,P52565,Q04917,P29323	763	28	14116	4.62516	0.999992	0.0232244	5.86347
GOTERM_BP_ALL	GO:0007159~leukocyte adhesion	7	0.854701	0.00328898	B6EC88,P15311,P08575,P26038,P43405,Q13464,P05107	763	28	14116	4.62516	0.999992	0.0232244	5.86347
GOTERM_BP_ALL	GO:0048638~regulation of developmental growth	9	1.0989	0.00335786	P10636,P62988,P78310,P23443,Q13418,Q16288	763	47	14116	3.54268	0.999993	0.0236587	5.98271
GOTERM_BP_ALL	GO:0033619~membrane protein proteolysis	6	0.732601	0.00355766	Q04759,P49768,Q04206,P49810,Q9Y4K3,P35579	763	20	14116	5.5502	0.999997	0.0250016	6.32781
GOTERM_BP_ALL	GO:0001825~blastocyst formation	6	0.732601	0.00355766	P17275,Q99626,P12830,P11831,Q9NVX2,Q07157	763	20	14116	5.5502	0.999997	0.0250016	6.32781
GOTERM_BP_ALL	GO:0051385~response to mineralocorticoid stimulus	6	0.732601	0.00355766	P17275,P12931,P17252,P07196,P38936,P10415	763	20	14116	5.5502	0.999997	0.0250016	6.32781
GOTERM_BP_ALL	GO:0000077~DNA damage checkpoint	9	1.0989	0.003843	P04637,P38398,Q9NYL2,Q96MT8,Q06124,P06493,Q16539,Q9BQA5,P29590	763	48	14116	3.46887	0.999999	0.0269301	6.81858
GOTERM_BP_ALL	GO:0051171~regulation of nitrogen compound metabolic process	184	22.4664	0.00385106	P17275,Q12906,P49910,P54252,O00151,O60502,Q9ULV5,P54259,P19419,O75494,Q15797,P23246,P84022,Q15853,Q8N184,Q9Y6Q9,P78545,Q15717,Q96AE4,P07737,Q00987,P61244,O43294,Q9UQM7,Q00839,Q15714,O60381,Q96SB4,P49137,P20936,P08575,P18669,O00213,P17844,Q01844,Q99728,Q02078,P11940,P41970,Q01201,P08238,Q01543,Q08945,P67809,P14317,P61586,Q04206,P14416,Q16539,P46527,O60682,P62633,Q00403,Q99836,Q92889,P12956,Q05586,…	763	2839	14116	1.19906	0.999999	0.0269328	6.83241
GOTERM_BP_ALL	GO:0048641~regulation of skeletal muscle tissue development	7	0.854701	0.0039609	P62988,P23443,Q13418,P10415	763	29	14116	4.46568	0.999999	0.0276373	7.02065
GOTERM_BP_ALL	GO:0070646~protein modification by small protein removal	7	0.854701	0.0039609	Q12962,P09936,Q92905,P62068,Q9Y2K6,Q93009,Q8TAF3	763	29	14116	4.46568	0.999999	0.0276373	7.02065
GOTERM_BP_ALL	GO:0048729~tissue morphogenesis	20	2.442	0.00396153	P19793,Q14790,Q15797,P84022,C9JRK9,Q92574,P07737,O43318,P50552,O15105,P01019,Q13485,Q13418,O43294,P68032,P12107,P17612,Q9Y4K3,P07949,P10415	763	180	14116	2.05563	0.999999	0.0275875	7.02172
GOTERM_BP_ALL	GO:0014066~regulation of phosphoinositide 3-kinase cascade	5	0.610501	0.0040707	O60674,P01019,P04626,P21860,P04040	763	13	14116	7.11564	0.999999	0.028283	7.20846
GOTERM_BP_ALL	GO:0042100~B cell proliferation	5	0.610501	0.0040707	P08575,P16871,P11912,Q05655,P10415	763	13	14116	7.11564	0.999999	0.028283	7.20846
GOTERM_BP_ALL	GO:0042993~positive regulation of transcription factor import into nucleus	5	0.610501	0.0040707	Q04759,P12830,P61586,P21333,P84022	763	13	14116	7.11564	0.999999	0.028283	7.20846
GOTERM_BP_ALL	GO:0043388~positive regulation of DNA binding	11	1.3431	0.00415718	Q04759,Q99836,O60674,P01019,P51617,Q9UQM7,Q04206,P04040,P06748,P62158,Q9Y6Q9	763	70	14116	2.90725	1	0.02882	7.35614
GOTERM_BP_ALL	GO:0033036~macromolecule localization	79	9.64591	0.00428127	Q01082,P08567,O60502,Q9ULZ2,Q96AX2,P05783,O75494,P61006,P49810,P42262,Q9BQA5,Q12879,Q00341,Q9UBY0,P15311,P61764,Q9NV70,P49790,Q00535,O43707,P09651,O43747,Q9Y490,P49841,Q5JYX0,P46459,P22626,Q8WUM4,Q9H1K0,O00562,P21333,O14604,P05771,Q9HA38,P11597,Q92834,P35579,P06748,P04637,Q92574,Q8N6R1,P05412,O95295,P14416,Q9BY84,Q96MW5,Q96CW1,Q9Y3R0,P60953,P49768,P51153,Q5W0J0,Q01362,P61981,Q96CV9,O14964,P13569,…	763	1076	14116	1.35832	1	0.0296114	7.56764
GOTERM_BP_ALL	GO:0031646~positive regulation of neurological system process	8	0.976801	0.00439778	P62988,P37840,Q15303,P00533,P42262	763	39	14116	3.79501	1	0.0303476	7.76582
GOTERM_BP_ALL	GO:0045884~regulation of survival gene product expression	6	0.732601	0.00446497	P03372,P36897,Q06413,P14784,O60238,P31749	763	21	14116	5.2859	1	0.0307453	7.87992
GOTERM_BP_ALL	GO:0032231~regulation of actin filament bundle formation	6	0.732601	0.00446497	Q92574,P08567,Q04759,Q13233,P61586,P84022	763	21	14116	5.2859	1	0.0307453	7.87992
GOTERM_BP_ALL	GO:0009890~negative regulation of biosynthetic process	47	5.73871	0.00457156	Q12906,P08567,O60502,Q9H9G7,Q9UBB5,Q07666,Q9ULV5,P54259,P00441,P17252,Q02535,P84022,Q8WYK2,Q9BQA5,Q99626,O00267,O15105,Q00987,P38398,P19544,Q02363,P23297,Q15906,P05023,Q99623,Q9H0M0,P19793,P10827,O00213,Q9UHI6,Q13541,P17947,P05106,Q14232,Q92574,P04637,Q92835,Q06413,Q32MZ4,P41970,Q99750,Q13485,Q969G3,O00255,P40763,P46527,P29590	763	573	14116	1.51751	1	0.0314084	8.06065
GOTERM_BP_ALL	GO:0006986~response to unfolded protein	11	1.3431	0.00461078	Q15011,P07900,P11142,P08107,P08238,P49588,P35638,P54652,P67870,O75807,Q92598	763	71	14116	2.8663	1	0.0316131	8.12708
GOTERM_BP_ALL	GO:0010212~response to ionizing radiation	10	1.221	0.00461833	P04637,P38398,P08575,P12956,O00255,P07203,P78527,O14543,P29590,P10415	763	60	14116	3.08344	1	0.0316032	8.13985
GOTERM_BP_ALL	GO:0045785~positive regulation of cell adhesion	10	1.221	0.00461833	Q92574,B6EC88,O15105,P12931,P15498,P04626,Q13418,P16671,P84022,P23229	763	60	14116	3.08344	1	0.0316032	8.13985
GOTERM_BP_ALL	GO:0051091~positive regulation of transcription factor activity	10	1.221	0.00461833	Q04759,Q99836,O60674,P01019,P51617,Q9UQM7,Q04206,P04040,P06748,Q9Y6Q9	763	60	14116	3.08344	1	0.0316032	8.13985
GOTERM_BP_ALL	GO:0008582~regulation of synaptic growth at neuromuscular junction	4	0.4884	0.00465543	P62988	763	7	14116	10.5718	1	0.0317923	8.20263
GOTERM_BP_ALL	GO:0090003~regulation of establishment of protein localization to plasma membrane	4	0.4884	0.00465543	P27986,O15530,Q9BX66,P31749	763	7	14116	10.5718	1	0.0317923	8.20263
GOTERM_BP_ALL	GO:0032436~positive regulation of proteasomal ubiquitin-dependent protein catabolic process	4	0.4884	0.00465543	O15105,Q00987,P21675,P31749	763	7	14116	10.5718	1	0.0317923	8.20263
GOTERM_BP_ALL	GO:0034109~homotypic cell-cell adhesion	4	0.4884	0.00465543	B6EC88,P08567,P61764,P13591	763	7	14116	10.5718	1	0.0317923	8.20263
GOTERM_BP_ALL	GO:0019226~transmission of nerve impulse	32	3.9072	0.00476561	P54252,P37840,P00441,P49768,P02686,P17252,Q05586,P43034,P42262,Q12879,P21796,O15399,P04626,P28482,Q00535,P78352,P43005,P05067,Q92574,P62988,B6EC88,Q16558,Q13432,Q05397,Q13418,P20783,O95295,P17600,P14416	763	350	14116	1.69149	1	0.0324718	8.38883
GOTERM_BP_ALL	GO:0014706~striated muscle tissue development	15	1.8315	0.00485682	P19793,P78310,P50461,P60660,P05067,Q92574,O15105,P04626,P61586,P68032,P68133,Q00535,P21860,P12107,Q16539	763	119	14116	2.33202	1	0.033021	8.54269
GOTERM_BP_ALL	GO:0009266~response to temperature stimulus	12	1.4652	0.00488395	Q04759,P02511,Q08211,P01019,P23443,P00441,O14543,P47712,P31749,P10415,P07948,Q14232	763	83	14116	2.67479	1	0.0331394	8.58841
GOTERM_BP_ALL	GO:0016202~regulation of striated muscle tissue development	9	1.0989	0.00497403	P62988,P78310,P23443,Q13418,P84022,P10415	763	50	14116	3.33012	1	0.0336775	8.74007
GOTERM_BP_ALL	GO:0016044~membrane organization	34	4.1514	0.00504115	P30273,P37840,Q9ULZ2,Q9ULV4,P00441,Q15642,P61006,P43034,Q5W0J0,P15328,P42262,Q13671,Q05193,P07900,P11142,P61764,Q00535,Q15075,P08631,O43747,P10415,P78352,Q9NP72,P05067,P04637,B6EC88,Q9UKX2,P32121,P15498,Q9NR12,P16671,P00533,P49407,O15162,P01112	763	381	14116	1.65098	1	0.0340603	8.85291
GOTERM_BP_ALL	GO:0016192~vesicle-mediated transport	47	5.73871	0.0050973	P08567,P30273,P12931,P37840,P49768,Q9ULV4,P51153,Q15642,P05783,P16157,P61006,Q5W0J0,P15328,P42262,Q96CV9,O14964,Q13671,Q05193,P11142,P61764,Q9NV70,Q00535,Q15075,P08631,O43747,P07948,P63104,P62745,O00160,P78352,Q9H1K0,P21333,O15020,Q9NP72,P41250,P05067,O43561,B6EC88,P06396,P32121,P15498,O95295,Q9NR12,P62330,P16671,P49407,Q96CW1,P01112	763	576	14116	1.5096	1	0.0343687	8.94721
GOTERM_BP_ALL	GO:0006937~regulation of muscle contraction	11	1.3431	0.00510242	O15105,P06753,P00441,P17252,P17948,Q02750,P11831,P20309,P05023,Q9NYA1,P08133	763	72	14116	2.82649	1	0.0343376	8.95581
GOTERM_BP_ALL	GO:0040014~regulation of multicellular organism growth	10	1.221	0.00516483	O43464,P01019,P00441,Q06124,P14416,P05067,P40763,P31749,P16220,P10415	763	61	14116	3.03289	1	0.0346857	9.0605
GOTERM_BP_ALL	GO:0009636~response to toxin	10	1.221	0.00516483	P36897,P12830,P23443,P17252,P07196,P38936,P11831,P07203,P10415,P07948	763	61	14116	3.03289	1	0.0346857	9.0605
GOTERM_BP_ALL	GO:0060627~regulation of vesicle-mediated transport	13	1.5873	0.00542885	Q96QH2,P37840,P22681,P46459,P17252,Q9Y5K6,Q01362,P47712,P61764,P43405,Q00535,P62330,O43707	763	96	14116	2.5053	1	0.0363621	9.50214
GOTERM_BP_ALL	GO:0032410~negative regulation of transporter activity	5	0.610501	0.00545825	O00308,P37840,P14416,P04899,P62158	763	14	14116	6.60738	1	0.0364872	9.5512
GOTERM_BP_ALL	GO:0006376~mRNA splice site selection	5	0.610501	0.00545825	Q07955,Q15428,O75494,Q13243,Q15637	763	14	14116	6.60738	1	0.0364872	9.5512
GOTERM_BP_ALL	GO:0046632~alpha-beta T cell differentiation	5	0.610501	0.00545825	Q01201,P43403,P35268,P43405,P10415	763	14	14116	6.60738	1	0.0364872	9.5512
GOTERM_BP_ALL	GO:0046326~positive regulation of glucose import	6	0.732601	0.00552557	O60502,P27986,Q9BX66,P21860,Q15303,P31749	763	22	14116	5.04563	1	0.0368607	9.66342
GOTERM_BP_ALL	GO:0045930~negative regulation of mitotic cell cycle	6	0.732601	0.00552557	O00213,P41235,P84022,P00533,P29590,P10415	763	22	14116	5.04563	1	0.0368607	9.66342
GOTERM_BP_ALL	GO:0048538~thymus development	6	0.732601	0.00552557	P46109,P36897,P49768,P00441,P49810,P10415	763	22	14116	5.04563	1	0.0368607	9.66342
GOTERM_BP_ALL	GO:0010828~positive regulation of glucose transport	6	0.732601	0.00552557	O60502,P27986,Q9BX66,P21860,Q15303,P31749	763	22	14116	5.04563	1	0.0368607	9.66342
GOTERM_BP_ALL	GO:0045580~regulation of T cell differentiation	9	1.0989	0.00562716	P43403,Q92934,P08575,P04626,P00441,P16871,P43405,P16410,Q8N726	763	51	14116	3.26482	1	0.0374572	9.83253
GOTERM_BP_ALL	GO:0048634~regulation of muscle development	9	1.0989	0.00562716	P62988,P78310,P23443,Q13418,P84022,P10415	763	51	14116	3.26482	1	0.0374572	9.83253
GOTERM_BP_ALL	GO:0042692~muscle cell differentiation	15	1.8315	0.00563355	P19793,P78310,P05067,P07203,Q9BQA5,P35579,Q92574,P01019,P04626,P20783,P68032,P63261,P68133,Q9Y463,P01112	763	121	14116	2.29347	1	0.037429	9.84316
GOTERM_BP_ALL	GO:0046907~intracellular transport	52	6.34921	0.00563506	O60502,P09936,Q01082,Q9ULZ2,O75494,P05783,P61006,P43034,P11142,Q00535,Q15075,O43747,P09651,P10415,P49841,Q9H1K0,P21333,Q92834,P35579,P06748,Q92574,P04637,P05412,O95295,Q9BY84,P49407,Q96CW1,P49768,Q02750,P61981,O14964,Q96CV9,P07900,O60674,P68032,P28482,Q9Y2J0,P12004,P63104,P62745,P60660,P12236,P07196,P05067,B6EC88,Q9UBU9,Q9UKX2,O14980,Q04917,P31749,Q8N8S7,P29590	763	657	14116	1.46428	1	0.037369	9.84567
GOTERM_BP_ALL	GO:0006807~nitrogen compound metabolic process	236	28.8156	0.00568495	P17275,O60502,P26378,P27815,Q504Q3,O75494,P43034,P62753,Q15853,P23246,Q8N184,P78545,Q15717,Q8NFF5,O43294,Q8N684,O75554,O43390,Q86TQ8,Q00839,Q15714,Q96SB4,Q96SB3,P49588,O00213,Q9NSE4,P41252,P41250,Q01844,Q02078,P46087,Q01201,Q01543,Q04206,P14416,P62633,Q00403,Q92905,Q92793,P09874,Q9UBW7,P24522,Q9NWA0,O95644,Q07352,Q9H5I1,Q6P2Q9,P51991,Q00597,Q9BUQ8,P41235,P24941,P07814,Q9NRG1,Q08170,P13051,O75771,…	763	3778	14116	1.15568	1	0.0376243	9.9286
GOTERM_BP_ALL	GO:0050905~neuromuscular process	10	1.221	0.00576012	Q01851,P09936,O15399,P49588,Q05586,P07196,P43034,P14416,P05067,Q12879	763	62	14116	2.98398	1	0.0380428	10.0534
GOTERM_BP_ALL	GO:0006066~alcohol metabolic process	37	4.5177	0.00579077	P62633,P04406,O60502,P36873,P37840,Q12904,P04075,P43034,P04040,P46926,Q12879,Q7LFX5,P62136,Q00341,P13569,P02511,O95336,P16885,Q9UBK2,P40925,P19793,P62140,P18669,P49841,Q92934,P41236,Q9NRA0,P00338,Q03426,P11597,Q9NYA1,P47712,P00558,P14618,P14416,Q16539,P31749	763	429	14116	1.59563	1	0.038171	10.1043
GOTERM_BP_ALL	GO:0051092~positive regulation of NF-kappaB transcription factor activity	8	0.976801	0.00585581	Q04759,Q99836,P01019,P51617,Q9UQM7,Q04206,P04040,P06748	763	41	14116	3.60988	1	0.0385212	10.2121
GOTERM_BP_ALL	GO:0048871~multicellular organismal homeostasis	12	1.4652	0.00585808	P27694,Q9UBK2,P35611,P02458,P00441,P14416,Q15303,P07203,Q99728,P47712,P40763,P10415	763	85	14116	2.61186	1	0.0384647	10.2158
GOTERM_BP_ALL	GO:0006955~immune response	54	6.59341	0.0059345	P07437,P37840,P02686,Q8N6C8,P84022,P49810,Q86WV1,P40259,P16885,P04264,P10415,O00160,P08575,P16410,Q96FW1,P31994,O43561,P48023,P04637,Q92835,Q01201,P15498,Q04206,P22670,Q99836,P30273,P30480,P01730,P49768,P16871,Q9NWQ8,Q14164,P14598,Q01362,O60238,P78527,Q13094,Q00653,P43403,Q6PIZ9,P11836,P24071,Q9Y4K3,Q9Y6K9,P63104,P07948,P11912,Q05655,B6EC88,P51681,P13051,Q9UNN8,P19532,Q92956	763	690	14116	1.44788	1	0.0388863	10.3423
GOTERM_BP_ALL	GO:0007268~synaptic transmission	28	3.4188	0.00594066	P54252,P37840,P49768,P02686,P17252,Q05586,P43034,P42262,Q12879,P21796,O15399,P28482,Q00535,P78352,P43005,P05067,P62988,B6EC88,Q16558,Q13432,Q05397,P20783,O95295,P17600,P14416	763	298	14116	1.73832	1	0.0388544	10.3525
GOTERM_BP_ALL	GO:0007204~elevation of cytosolic calcium ion concentration	14	1.7094	0.00627525	P06239,P08575,Q14289,B6EC88,Q14344,P19235,P51681,O60674,P16885,P32239,P32418,P32238,Q9HBA0,P14416	763	110	14116	2.35463	1	0.0409289	10.9044
GOTERM_BP_ALL	GO:0031570~DNA integrity checkpoint	9	1.0989	0.0063436	P04637,P38398,Q9NYL2,Q96MT8,Q06124,P06493,Q16539,Q9BQA5,P29590	763	52	14116	3.20204	1	0.041291	11.0167
GOTERM_BP_ALL	GO:0006997~nucleus organization	9	1.0989	0.0063436	B6EC88,P00441,P11388,O00273,P43034,P42574,Q8N726,Q14980,P29590	763	52	14116	3.20204	1	0.041291	11.0167
GOTERM_BP_ALL	GO:0030705~cytoskeleton-dependent intracellular transport	9	1.0989	0.0063436	P09936,Q9UKX2,P60660,P68032,P07196,P43034,Q02750,P05067,P35579	763	52	14116	3.20204	1	0.041291	11.0167
GOTERM_BP_ALL	GO:0007267~cell-cell signaling	48	5.86081	0.00652345	P35348,P54252,P35368,P37840,Q12904,P49768,P17252,P02686,Q05586,Q99988,P43034,P42262,Q12879,P21796,P43119,P62993,O15399,P43405,P28482,Q9HBA0,Q00535,Q8WU20,P18089,P07948,P63104,P78352,P18825,P08473,P43005,P05067,O75791,P05107,P48023,Q16558,P62988,B6EC88,Q13432,P51681,Q05397,P01019,O95295,P20783,P17600,Q6FHA6,P14416,O95886	763	600	14116	1.48005	1	0.0423627	11.3116
GOTERM_BP_ALL	GO:0045596~negative regulation of cell differentiation	22	2.6862	0.00658814	P36897,P49768,P02686,P52565,P16410,Q92793,P84022,P11597,P05106,P10721,P04637,Q99626,B6EC88,Q92835,O15105,Q05397,P61586,O43294,P28482,Q04917,O00255,P29323	763	216	14116	1.88433	1	0.0426971	11.4175
GOTERM_BP_ALL	GO:0034660~ncRNA metabolic process	23	2.8083	0.0066456	P56192,P18124,P46777,P14868,P49588,Q12904,Q8WUM5,Q14978,P47897,P41252,Q9NSE4,P62753,P41250,Q8N726,P57678,P54136,Q6PI48,P22087,Q9Y237,Q13601,P46087,Q15046,P07814,Q9P2J5	763	230	14116	1.85007	1	0.0429843	11.5114
GOTERM_BP_ALL	GO:0030307~positive regulation of cell growth	8	0.976801	0.00670735	P10636,P36897,Q14289,Q13418,P31947,Q16288,Q9NYA1,P31749	763	42	14116	3.52393	1	0.0432975	11.6122
GOTERM_BP_ALL	GO:0031647~regulation of protein stability	8	0.976801	0.00670735	Q9UBK2,O15105,P21333,Q05655,Q8N726,P78527,P29590,P10415	763	42	14116	3.52393	1	0.0432975	11.6122
GOTERM_BP_ALL	GO:0050868~negative regulation of T cell activation	8	0.976801	0.00670735	B6EC88,P04626,P16410,Q92956,Q9NWQ8,P42574,Q8N726,Q96J02	763	42	14116	3.52393	1	0.0432975	11.6122
GOTERM_BP_ALL	GO:0003015~heart process	6	0.732601	0.00675223	P00441,P52564,P68032,P49810,P07203,P46734	763	23	14116	4.82626	1	0.0435029	11.6855
GOTERM_BP_ALL	GO:0060047~heart contraction	6	0.732601	0.00675223	P00441,P52564,P68032,P49810,P07203,P46734	763	23	14116	4.82626	1	0.0435029	11.6855
GOTERM_BP_ALL	GO:0051252~regulation of RNA metabolic process	122	14.8962	0.00693139	P17275,Q12906,P49910,Q9ULV5,P19419,P54259,O75494,Q15797,P84022,Q15853,Q8N184,P78545,Q9Y6Q9,Q15717,P07737,Q00987,O43294,Q00839,Q15714,P49137,Q96SB4,P20936,O00213,Q01844,Q99728,Q02078,P11940,Q01201,P41970,Q01543,P14317,P67809,P61586,Q04206,Q16539,P46527,P62633,Q00403,P12956,Q05586,Q02535,Q02750,Q92793,O00267,O95644,Q9NWA0,P19544,Q07352,P11831,Q15906,P46734,O75676,Q13233,P10827,P20226,P41235,Q9NP72,…	763	1813	14116	1.24494	1	0.0445543	11.9772
GOTERM_BP_ALL	GO:0043062~extracellular structure organization	18	2.1978	0.00700127	Q01851,P05997,P36897,O00213,P05067,Q15303,P02461,P78545,Q92574,P12830,Q00653,Q05397,P02458,P01019,P04626,Q13418,P14416,P12107	763	163	14116	2.04302	1	0.0449136	12.0907
GOTERM_BP_ALL	GO:0031668~cellular response to extracellular stimulus	10	1.221	0.00710824	P04637,Q96SB3,P05412,P02768,P49768,P00338,P38936,Q15853,P23229,P07948	763	64	14116	2.89073	1	0.0455043	12.2642
GOTERM_BP_ALL	GO:0050773~regulation of dendrite development	5	0.610501	0.0071293	Q13418,Q05586,Q04917,Q15797,Q16643	763	15	14116	6.16689	1	0.0455545	12.2984
GOTERM_BP_ALL	GO:0030889~negative regulation of B cell proliferation	4	0.4884	0.00715159	B6EC88,Q92835,P42574,Q8N726	763	8	14116	9.25033	1	0.0456123	12.3345
GOTERM_BP_ALL	GO:0001919~regulation of receptor recycling	4	0.4884	0.00715159	P37840,Q6PIZ9,P42262,P42263	763	8	14116	9.25033	1	0.0456123	12.3345
GOTERM_BP_ALL	GO:0046605~regulation of centrosome cycle	4	0.4884	0.00715159	P38398,O14980,Q8TAP6,P06748	763	8	14116	9.25033	1	0.0456123	12.3345
GOTERM_BP_ALL	GO:0032469~endoplasmic reticulum calcium ion homeostasis	4	0.4884	0.00715159	P49768,P05067,Q14643,P10415	763	8	14116	9.25033	1	0.0456123	12.3345
GOTERM_BP_ALL	GO:0019047~provirus integration	4	0.4884	0.00715159	P62937,P12956,P13010,P17096	763	8	14116	9.25033	1	0.0456123	12.3345
GOTERM_BP_ALL	GO:0030069~lysogeny	4	0.4884	0.00715159	P62937,P12956,P13010,P17096	763	8	14116	9.25033	1	0.0456123	12.3345
GOTERM_BP_ALL	GO:0019216~regulation of lipid metabolic process	14	1.7094	0.00728997	Q9UBK2,P60953,Q5JYX0,P37840,Q9BX66,P00441,P41235,P47712,P01019,P38398,P04150,P05023,Q15637,Q9Y478,P31749	763	112	14116	2.31258	1	0.0463941	12.5583
GOTERM_BP_ALL	GO:0019219~regulation of nucleobase, nucleoside, nucleotide and nucleic acid metabolic process	180	21.978	0.00733914	P17275,Q12906,P49910,P54252,O00151,O60502,Q9ULV5,P54259,P19419,O75494,Q15797,P23246,P84022,Q15853,Q8N184,Q9Y6Q9,P78545,Q15717,Q96AE4,P07737,Q00987,P61244,O43294,Q9UQM7,Q00839,Q15714,O60381,Q96SB4,P49137,P20936,P08575,P18669,O00213,P17844,Q01844,Q99728,Q02078,P11940,P41970,Q01201,Q01543,Q08945,P67809,P14317,P61586,Q04206,P14416,Q16539,P46527,O60682,P62633,Q00403,Q99836,Q92889,P12956,Q05586,Q02535,…	763	2814	14116	1.18341	1	0.0466173	12.6377
GOTERM_BP_ALL	GO:0060537~muscle tissue development	15	1.8315	0.0074856	P19793,P78310,P50461,P60660,P05067,Q92574,O15105,P04626,P61586,P68032,P68133,Q00535,P21860,P12107,Q16539	763	125	14116	2.22008	1	0.047444	12.8738
GOTERM_BP_ALL	GO:0051146~striated muscle cell differentiation	12	1.4652	0.00759874	Q92574,P19793,P78310,P04626,P68032,P63261,P68133,P05067,Q9Y463,P07203,P35579,P01112	763	88	14116	2.52282	1	0.0480606	13.0558
GOTERM_BP_ALL	GO:0051899~membrane depolarization	8	0.976801	0.00764751	P05412,O60502,O15105,P37840,Q05586,Q00535,Q12879,P10415	763	43	14116	3.44198	1	0.0482769	13.1342
GOTERM_BP_ALL	GO:0001838~embryonic epithelial tube formation	8	0.976801	0.00764751	Q92574,P07737,O43318,P50552,Q14790,Q9Y4K3,P07949,C9JRK9	763	43	14116	3.44198	1	0.0482769	13.1342
GOTERM_BP_ALL	GO:0048489~synaptic vesicle transport	7	0.854701	0.00769034	P78352,B6EC88,P61764,P37840,P49768,Q00535,Q15075	763	33	14116	3.92438	1	0.0484557	13.2029
GOTERM_BP_ALL	GO:0046324~regulation of glucose import	7	0.854701	0.00769034	O60502,P27986,Q9BX66,P17252,P21860,Q15303,P31749	763	33	14116	3.92438	1	0.0484557	13.2029
GOTERM_BP_ALL	GO:0032409~regulation of transporter activity	7	0.854701	0.00769034	O00308,P37840,P16885,P14416,O43707,P04899,P62158	763	33	14116	3.92438	1	0.0484557	13.2029
GOTERM_BP_ALL	GO:0019318~hexose metabolic process	20	2.442	0.00788703	Q9UBK2,P04406,P40925,P62140,P36873,P18669,P49841,Q92934,P41236,Q12904,P04075,P00338,P62136,Q7LFX5,P02511,O95336,P00558,P14618,Q16539,P31749	763	192	14116	1.92715	1	0.0495808	13.5179
GOTERM_BP_ALL	GO:0051250~negative regulation of lymphocyte activation	9	1.0989	0.00798146	B6EC88,Q92835,P04626,P16410,Q92956,Q9NWQ8,P42574,Q8N726,Q96J02	763	54	14116	3.08344	1	0.0500732	13.6687
GOTERM_BP_ALL	GO:0007346~regulation of mitotic cell cycle	17	2.0757	0.00801104	Q96SB3,P60953,Q5JYX0,O00213,P41235,P06493,P05067,P24941,Q8N726,P84022,Q9NYA1,P04637,Q04759,Q00987,P00533,P30307,P10415,P29590	763	152	14116	2.06915	1	0.0501664	13.716
GOTERM_BP_ALL	GO:0010324~membrane invagination	22	2.6862	0.00807201	P78352,P30273,P37840,Q9ULV4,Q15642,Q9NP72,Q5W0J0,P05067,P15328,P42262,Q13671,B6EC88,Q05193,P32121,P61764,P15498,Q00535,Q9NR12,Q15075,P08631,P16671,O43747,P01112	763	220	14116	1.85007	1	0.0504511	13.8132
GOTERM_BP_ALL	GO:0006897~endocytosis	22	2.6862	0.00807201	P78352,P30273,P37840,Q9ULV4,Q15642,Q9NP72,Q5W0J0,P05067,P15328,P42262,Q13671,B6EC88,Q05193,P32121,P61764,P15498,Q00535,Q9NR12,Q15075,P08631,P16671,O43747,P01112	763	220	14116	1.85007	1	0.0504511	13.8132
GOTERM_BP_ALL	GO:0002009~morphogenesis of an epithelium	13	1.5873	0.00811795	Q14790,C9JRK9,Q92574,O43318,P07737,P50552,P01019,Q13485,O43294,Q13418,Q9Y4K3,P07949,P10415	763	101	14116	2.38127	1	0.0506431	13.8864
GOTERM_BP_ALL	GO:0008016~regulation of heart contraction	11	1.3431	0.00820636	P35368,O15105,O60674,P50461,P10827,P32418,P17252,P23297,P14416,P17661,P05023	763	77	14116	2.64295	1	0.051093	14.027
GOTERM_BP_ALL	GO:0032910~regulation of transforming growth factor-beta3 production	3	0.3663	0.00841766	B6EC88,P84022,P16220	763	3	14116	18.5007	1	0.0522875	14.3624
GOTERM_BP_ALL	GO:0010558~negative regulation of macromolecule biosynthetic process	44	5.37241	0.00846048	Q12906,Q9H9G7,Q9UBB5,O60502,Q07666,Q9ULV5,P54259,P17252,Q02535,P84022,Q8WYK2,Q9BQA5,Q99626,O00267,O15105,Q00987,P38398,P19544,Q02363,P23297,Q15906,Q99623,Q9H0M0,P19793,P10827,O00213,Q9UHI6,Q13541,P17947,P05106,Q14232,Q92574,P04637,Q92835,Q06413,Q32MZ4,P41970,Q99750,Q13485,Q969G3,O00255,P40763,P46527,P29590	763	547	14116	1.48817	1	0.052456	14.4302
GOTERM_BP_ALL	GO:0006936~muscle contraction	17	2.0757	0.00851391	P35348,Q13045,P23443,P60660,P52564,P04075,P49810,Q9UKX2,P02511,P01019,P32418,P68032,P68133,P14416,P17661,P20309,P46734	763	153	14116	2.05563	1	0.0526881	14.5147
GOTERM_BP_ALL	GO:0035148~tube lumen formation	8	0.976801	0.00868152	Q92574,P07737,O43318,P50552,Q14790,Q9Y4K3,P07949,C9JRK9	763	44	14116	3.36376	1	0.0536082	14.7794
GOTERM_BP_ALL	GO:0045184~establishment of protein localization	58	7.08181	0.00881891	P08567,O60502,Q01082,Q9ULZ2,Q96AX2,P05783,P61006,P42262,P49810,Q9BQA5,P61764,Q9NV70,P49790,Q00535,O43707,O43747,P49841,P46459,Q9H1K0,Q8WUM4,O00562,P21333,P05771,Q9HA38,Q92834,P35579,P06748,P04637,Q8N6R1,P05412,O95295,Q9BY84,Q96MW5,Q96CW1,P49768,P51153,Q5W0J0,P61981,Q01362,Q96CV9,O14964,Q13094,O60674,P28482,Q7Z6B0,Q9Y2J0,P12004,P07948,P63104,P62745,Q9NP72,B6EC88,O14980,P62330,P16671,Q04917,Q96HA1,…	763	769	14116	1.39537	1	0.0543426	14.9957
GOTERM_BP_ALL	GO:0005996~monosaccharide metabolic process	22	2.6862	0.00890987	Q9UBK2,O60502,P04406,P40925,P62140,P36873,P18669,P49841,Q92934,P41236,Q12904,P00338,P04075,P46926,P62136,Q7LFX5,P02511,O95336,P00558,P14618,Q16539,P31749	763	222	14116	1.8334	1	0.0547951	15.1387
GOTERM_BP_ALL	GO:0017157~regulation of exocytosis	7	0.854701	0.0089218	Q96QH2,P61764,P46459,P17252,P43405,Q00535,Q01362	763	34	14116	3.80896	1	0.0547721	15.1574
GOTERM_BP_ALL	GO:0000060~protein import into nucleus, translocation	7	0.854701	0.0089218	P04637,P05412,Q01082,O60674,P28482,P31749,P29590	763	34	14116	3.80896	1	0.0547721	15.1574
GOTERM_BP_ALL	GO:0010827~regulation of glucose transport	7	0.854701	0.0089218	O60502,P27986,Q9BX66,P17252,P21860,Q15303,P31749	763	34	14116	3.80896	1	0.0547721	15.1574
GOTERM_BP_ALL	GO:0048041~focal adhesion formation	5	0.610501	0.00910582	P12814,O15530,Q9BX66,Q14289,P10415	763	16	14116	5.78145	1	0.0557787	15.4459
GOTERM_BP_ALL	GO:0022612~gland morphogenesis	5	0.610501	0.00910582	P04626,P21860,P00533,P78545,P10415	763	16	14116	5.78145	1	0.0557787	15.4459
GOTERM_BP_ALL	GO:0045577~regulation of B cell differentiation	5	0.610501	0.00910582	B6EC88,Q92835,Q92934,P08575,P43405	763	16	14116	5.78145	1	0.0557787	15.4459
GOTERM_BP_ALL	GO:0051412~response to corticosterone stimulus	5	0.610501	0.00910582	P17275,P17252,P07196,P38936,P10415	763	16	14116	5.78145	1	0.0557787	15.4459
GOTERM_BP_ALL	GO:0002026~regulation of the force of heart contraction	5	0.610501	0.00910582	P35368,P50461,P32418,P17252,P05023	763	16	14116	5.78145	1	0.0557787	15.4459
GOTERM_BP_ALL	GO:0003012~muscle system process	18	2.1978	0.00937113	P35348,Q13045,P23443,P60660,P00441,P52564,P04075,P49810,Q9UKX2,P02511,P01019,P32418,P68032,P68133,P14416,P17661,P20309,P46734	763	168	14116	1.98221	1	0.0572654	15.8602
GOTERM_BP_ALL	GO:0006800~oxygen and reactive oxygen species metabolic process	10	1.221	0.00956687	B6EC88,P02511,P01019,P00441,Q14289,Q00597,P04040,P14598,P07203,P10415	763	67	14116	2.76129	1	0.0583315	16.1646
GOTERM_BP_ALL	GO:0051222~positive regulation of protein transport	10	1.221	0.00956687	Q04759,P36897,P12830,O60674,P49841,Q13485,P61586,P21333,P17612,P84022	763	67	14116	2.76129	1	0.0583315	16.1646
GOTERM_BP_ALL	GO:0034765~regulation of ion transmembrane transport	6	0.732601	0.00975297	Q5T2W1,P16885,P14416,O43707,P04899,P62158	763	25	14116	4.44016	1	0.0593358	16.453
GOTERM_BP_ALL	GO:0032273~positive regulation of protein polymerization	6	0.732601	0.00975297	P10636,O43639,Q13233,P62330,P16333,P46527	763	25	14116	4.44016	1	0.0593358	16.453
GOTERM_BP_ALL	GO:0050777~negative regulation of immune response	6	0.732601	0.00975297	Q92835,P08575,P16871,P16410,P07203,P02461	763	25	14116	4.44016	1	0.0593358	16.453
GOTERM_BP_ALL	GO:0048742~regulation of skeletal muscle fiber development	6	0.732601	0.00975297	P62988,Q13418,P10415	763	25	14116	4.44016	1	0.0593358	16.453
GOTERM_BP_ALL	GO:0050771~negative regulation of axonogenesis	6	0.732601	0.00975297	Q05397,P49768,P61586,P02686,P52565,P29323	763	25	14116	4.44016	1	0.0593358	16.453
